# Supplementary material for: De-Differentiation Confers Multidrug Resistance Via Noncanonical PERK-Nrf2 Signaling
Source: PLoS Biol. 2014 Sep 9;12(9):e1001945. doi: 10.1371/journal.pbio.1001945 (PMC4159113; doi:10.1371/journal.pbio.1001945)
Supplement: Table S1 — Normalized gene expression data. (XLSX) [file pbio.1001945.s001.xlsx]

## Sheet: Del Vecchio et al Microarray
Normalized Gene Expression Values
Probe	Symbol	HMLEshGFP_DMSO	HMLEshGFP_Menadione	HMLEshGFP_PERKi	HMLETwist_DMSO	HMLETwist_Menadione	HMLETwist_PERKi
229038_at	CWF19L1	6.95385	6.8354	4.74724	6.98543	3.99261	3.98271
204475_at	MMP1	5.93698	7.13095	7.5664	10.2475	9.53759	7.27829
1567912_s_at	NA	5.14029	5.23338	4.37219	6.31266	5.06917	3.79509
1567913_at	NA	4.52313	4.39616	3.3845	5.28503	3.72418	2.97128
215002_at	NA	7.11775	7.00892	6.8557	6.8184	5.84482	4.59037
230959_at	NA	7.2441	7.3103	6.9422	7.33523	6.28176	5.12258
240783_at	NA	5.58684	5.69466	5.12222	5.52548	5.06623	3.33453
238409_x_at	OXR1	6.11687	6.23173	5.54383	6.32421	6.08532	4.13834
202437_s_at	CYP1B1	9.90511	10.6574	4.74837	6.89118	6.23079	4.70925
234632_x_at	NA	5.16989	4.88003	5.17831	5.05214	4.21939	2.90076
239201_at	CDK15	5.94441	5.10875	3.67787	6.42176	6.56125	4.31269
202436_s_at	CYP1B1	9.75396	10.5792	5.21766	6.64029	5.97858	4.58901
211813_x_at	DCN	3.64307	3.96276	4.12033	9.68955	9.79719	7.79504
1556352_at	NA	6.36164	6.34663	5.72302	5.79925	5.48387	3.93727
1560558_at	INIP	5.10954	5.69408	4.65678	5.71686	4.01582	3.8812
235095_at	CCDC64B	6.35321	6.98965	6.70369	6.04523	4.42059	4.23816
201893_x_at	DCN	3.61147	3.72203	4.39678	10.1538	10.335	8.38066
203498_at	RCAN2	3.43787	3.4461	4.24878	9.43023	9.25057	7.66292
243251_at	NA	6.31826	6.27272	5.73198	6.9758	5.29099	5.21752
204684_at	NPTX1	5.41824	5.66196	5.13583	11.0941	11.3197	9.36636
1556200_a_at	C10orf90	3.16622	2.7615	3.23009	6.21161	6.02216	4.48475
224348_s_at	NA	9.36231	9.84141	6.97096	9.20665	8.28032	7.48502
211896_s_at	DCN	4.6346	4.08615	4.90713	9.34161	9.47469	7.6325
241818_at	NA	5.87609	5.9824	6.17741	6.08788	4.8163	4.38085
1561596_at	NA	4.82217	4.89346	4.5878	4.81205	3.77483	3.11277
235821_at	WISP1	3.61849	2.90853	3.40074	7.55158	5.59823	5.86535
236858_s_at	RUNX2	5.20281	5.08498	4.79015	6.63603	5.89858	4.98259
239381_at	KLK7	11.8185	11.7841	11.81	6.20573	4.27921	4.57243
1558075_at	LOC399491	4.89497	4.72783	4.53582	4.66181	3.14737	3.0459
214803_at	CDH6	3.45857	3.73694	3.61849	5.62713	5.62035	4.02998
216052_x_at	ARTN	7.07405	6.9706	6.63642	5.87158	5.00191	4.27842
203758_at	CTSO	7.67818	7.39669	6.92459	6.1821	4.98201	4.58996
239787_at	KCTD4	7.62777	8.59514	6.63487	7.11521	6.67596	5.55633
241564_at	GLOD5	3.87023	3.10497	3.21941	3.98512	2.68934	2.43639
212488_at	COL5A1	5.19159	5.3913	5.1368	8.45676	7.97223	6.9256
213371_at	LDB3	4.22444	4.43568	3.92987	4.46518	3.74988	2.93935
241844_x_at	TMEM156	7.64449	7.90672	6.50729	5.93009	5.91247	4.40516
1561597_x_at	NA	5.61432	5.55927	5.60014	5.70742	4.75547	4.19315
1562916_at	LINC00102	4.77518	4.5968	4.66109	5.22295	4.36031	3.71109
236101_at	NA	7.02053	6.75053	6.74076	5.21386	4.83261	3.70258
213790_at	ADAM12	5.92755	5.35265	5.45695	8.90233	8.2353	7.39171
209335_at	DCN	2.73403	2.40848	2.69783	8.82139	9.32891	7.33192
238040_at	NA	7.53348	7.66073	7.02767	6.42352	4.94819	4.93635
214591_at	KLHL4	2.86152	3.06112	2.90356	7.17443	5.96524	5.69192
205801_s_at	RASGRP3	4.12114	3.73549	4.15961	6.34934	5.18721	4.87019
1569923_s_at	LINC00491	3.07203	2.9704	3.20833	4.26965	4.1407	2.79238
224646_x_at	NA	9.37923	9.66919	7.32532	9.07946	8.42884	7.61378
238403_at	NA	4.2475	4.73974	4.52015	4.51191	3.59215	3.05314
233022_at	TRPM3	4.21705	4.28173	4.21392	7.61081	7.18388	6.17319
230147_at	F2RL2	3.22204	3.62229	3.42214	5.33477	4.95456	3.90351
242605_at	DCN	3.45846	4.11196	4.62644	6.93643	7.58952	5.51522
207610_s_at	EMR2	7.87846	7.84208	7.35753	5.70688	4.81493	4.28599
235727_at	KLHL28	7.2394	7.61148	7.11257	6.351	4.85263	4.93615
230773_at	ZNF385D	3.37976	3.30493	2.85164	5.21146	5.32581	3.82029
1569818_at	NA	4.49545	3.98151	3.96798	4.27167	3.40672	2.88311
1556783_a_at	NA	4.45215	4.57861	4.42327	4.41583	3.61253	3.04152
233579_at	NA	4.55858	4.55993	4.38532	4.5476	3.58713	3.18965
1554403_a_at	NA	2.97057	2.82981	2.84153	4.609	3.70029	3.25346
227948_at	FGD4	9.08748	9.14005	8.90138	9.62324	8.62547	8.27138
240556_at	DCN	3.25072	3.18449	3.45502	5.24494	4.71789	3.89804
238390_at	NA	4.30003	4.60011	3.4976	4.12457	3.71302	2.77985
220663_at	IL1RAPL1	4.58373	5.11039	4.36319	5.57813	4.27598	4.23487
233641_s_at	FAM167A	5.7458	5.70025	5.45775	8.40832	7.57918	7.06559
208378_x_at	FGF5	6.13051	5.28465	5.81536	7.79496	7.00925	6.45504
228390_at	RAB30	5.18039	4.56108	4.53278	6.33656	5.5628	5.00723
233152_x_at	NA	6.21791	6.18082	5.97682	6.34842	6.00511	5.02454
227478_at	SETBP1	6.22367	6.03455	6.62304	6.70574	5.83708	5.38441
217600_at	SCUBE3	4.42011	4.45516	4.22581	5.3197	4.36304	4.00038
228414_at	KCNMA1	4.28759	4.69641	4.72999	7.21209	6.25518	5.8992
219956_at	GALNT6	7.10091	6.94362	7.37304	4.42595	3.50286	3.1145
238669_at	PTGS1	10.8982	10.9828	10.2566	10.6761	10.6522	9.36592
1555673_at	NA	11.3327	9.12521	11.1041	11.167	9.8977	9.87022
1554867_a_at	PRR16	4.91799	4.14569	4.15072	7.94976	7.79521	6.65895
238408_at	NA	6.16013	6.78004	5.89379	6.38941	6.58049	5.10242
1552559_a_at	CDK15	3.61898	4.01389	3.31606	4.7012	4.025	3.41428
214346_at	C1QL1	5.60547	4.86337	5.22429	7.44033	6.53873	6.15755
215039_at	NA	5.48951	5.35012	4.48432	6.60958	5.81502	5.3272
228501_at	GALNT15	4.11058	4.0711	3.97101	5.80929	6.13784	4.52868
206421_s_at	SERPINB7	7.30306	6.62336	6.61652	5.70688	4.31031	4.42724
233330_s_at	NA	4.987	5.45618	4.21981	5.35412	4.58291	4.07826
226777_at	ADAM12	6.51379	6.03479	6.20087	9.72366	9.55699	8.44851
1561723_at	NA	7.35664	6.60732	7.0343	5.82992	4.96181	4.55615
206331_at	CALCRL	6.15749	7.20815	6.28662	4.94632	4.55921	3.67544
231212_x_at	NA	7.21481	7.28332	6.33076	6.85166	6.52329	5.58195
229759_s_at	VEPH1	4.90546	5.03556	5.68236	6.5085	5.5328	5.24542
211029_x_at	FGF18	3.27476	3.37566	3.33374	5.00112	4.04539	3.74035
219659_at	ATP8A2	7.77531	7.00944	7.86616	4.90814	4.47826	3.64788
1561044_at	NA	3.31884	3.73823	4.02989	4.70923	3.73299	3.45146
203485_at	RTN1	3.91742	3.59647	3.90425	5.2086	5.01728	3.95165
207172_s_at	CDH11	3.70986	3.64288	3.60915	6.30572	5.6601	5.04961
1554280_a_at	C9orf43	5.20281	5.04883	5.23156	5.32751	5.2822	4.07188
1558474_at	NA	5.32423	5.20618	5.42143	5.973	4.96821	4.71748
1557222_at	NA	5.27831	5.32151	5.07373	4.82759	4.65597	3.57875
202016_at	MEST	8.04293	8.00286	7.04076	8.5922	7.40271	7.34364
1563032_at	NA	5.18785	4.96112	3.92845	4.46939	4.35112	3.22086
236038_at	NA	3.44831	3.43291	3.6723	7.35781	7.15346	6.1099
232204_at	EBF1	4.70815	5.27066	4.47391	7.66377	7.23047	6.41913
238718_at	NA	2.79508	3.69193	3.53356	6.04622	5.18646	4.80377
241386_at	LOC100506691	6.00893	5.89605	5.93696	8.87514	8.61131	7.63398
244045_at	NA	4.75527	4.6706	4.77358	4.76719	4.21722	3.52727
1558338_at	SEMA6A	3.80563	4.36874	4.1932	4.62211	4.15245	3.38262
232916_at	NA	3.31674	3.03881	3.03414	3.82243	3.2794	2.58664
234723_x_at	NA	9.26492	9.72496	9.10805	9.54221	9.12365	8.30698
244793_at	NA	4.4611	4.76768	3.9313	4.82301	4.6179	3.5951
206406_at	SMCP	3.74057	3.62104	3.62972	7.26161	5.80476	6.03575
236480_at	MIR210HG	6.81888	7.46843	6.19865	8.29361	8.37028	7.07062
229121_at	CMKLR1	4.58332	4.1956	4.10929	5.89562	5.00912	4.67641
1561347_a_at	NA	2.83874	2.57237	3.13972	5.18332	4.40776	3.96698
231358_at	MRO	5.16989	5.02949	4.89059	8.49102	8.31318	7.27519
243518_at	UBE3C	5.24997	5.02204	5.13675	5.57287	4.97778	4.35956
1569942_at	NA	4.21627	4.10636	4.17219	5.07263	4.4214	3.85996
215527_at	KHDRBS2	4.30741	4.35038	3.90621	4.75023	3.90412	3.53805
233084_s_at	SYCE1	3.90932	3.55121	3.44058	4.37679	3.77932	3.16505
1561654_at	NA	3.94682	4.10814	4.06981	4.49909	3.12951	3.2922
203889_at	SCG5	6.44683	6.37206	7.62074	7.00736	5.77803	5.80196
217040_x_at	SOX15	6.41097	6.63768	6.38216	5.18496	4.02308	3.9804
219492_at	CHIC2	9.208	9.30716	8.76034	9.77176	9.02414	8.57074
205580_s_at	HRH1	5.8112	5.55449	5.91419	7.492	6.44802	6.29244
229554_at	LUM	3.1833	3.32915	3.50848	6.03854	5.53418	4.84764
206022_at	NDP	4.06041	4.17599	4.12307	6.46876	5.98829	5.28123
230741_at	NA	4.12465	4.40715	3.70208	6.53293	6.59064	5.34559
210998_s_at	HGF	5.41939	4.95256	5.27428	7.83805	7.9501	6.65275
240800_x_at	NA	7.80881	7.19047	7.5774	6.9454	6.43442	5.76125
206030_at	ASPA	3.62435	4.27715	3.2676	4.43601	3.88736	3.2528
242862_x_at	NA	7.19537	7.36106	6.87185	7.28547	6.68285	6.1023
237701_at	C12orf54	7.61221	6.49133	8.51007	5.88212	5.50367	4.69983
235201_at	FOXP2	3.19834	3.37067	3.54308	6.86939	5.69829	5.69021
229319_at	NA	10.1516	10.2168	9.46131	10.5812	9.90383	9.40211
1569664_at	NA	6.80347	7.18221	6.63138	7.10708	6.79621	5.92914
203325_s_at	COL5A1	4.45096	3.73495	3.7403	7.88272	7.48282	6.71258
243541_at	PREPL	6.88355	6.59107	6.29312	7.16169	6.86349	5.9917
1559492_at	LOC100506844	2.97705	2.85955	2.53342	3.87302	2.35117	2.70377
215076_s_at	COL3A1	4.20716	4.27932	4.00676	11.0531	11.2802	9.88548
201525_at	APOD	5.01042	4.44942	4.74061	8.31872	8.03906	7.15157
227744_s_at	HNRNPD	7.45367	7.02542	6.30532	7.26043	6.18204	6.09806
1559419_at	CACNB2	2.88187	3.3426	2.86432	3.46214	2.69318	2.30252
240456_at	ANKRD55	3.60775	3.43058	3.14573	5.00417	4.14931	3.84693
214519_s_at	RLN2	9.2899	9.35911	8.85866	5.14337	4.74002	3.99696
217443_at	NA	7.82199	6.60981	7.58656	6.35047	5.1059	5.20438
220061_at	ACSM5	4.66806	5.40459	5.17484	6.21657	5.70091	5.07079
234064_at	NA	4.99961	5.23604	4.74226	4.84629	4.51754	3.70194
219179_at	DACT1	5.26672	4.84173	5.23711	7.05179	3.96121	5.91312
1562062_at	NA	7.95965	8.31328	7.95563	8.05902	7.03167	6.92037
221305_s_at	NA	3.14593	3.17654	3.16675	4.25741	3.30368	3.1193
242391_at	NA	7.06074	7.68475	6.04628	6.08981	6.36671	4.95612
204748_at	PTGS2	11.3018	11.8003	10.412	8.12876	7.34911	7.00077
216718_at	LINC00302	3.94521	4.05503	3.96623	6.28297	5.15475	5.15655
1565928_at	NA	6.29749	5.999	6.62506	6.06571	5.76721	4.94104
210310_s_at	FGF5	6.72039	6.51263	6.92701	8.08223	7.54568	6.95883
208228_s_at	FGFR2	7.11776	6.72702	6.89576	5.38087	5.34111	4.25978
213075_at	OLFML2A	6.94768	6.89973	5.90685	6.7298	6.38193	5.60929
201852_x_at	COL3A1	4.01869	4.25861	3.69832	10.4249	10.6429	9.30666
205532_s_at	CDH6	2.95121	2.97713	2.97957	4.72978	4.06837	3.61653
1561754_at	NA	6.14199	6.47009	5.9888	6.24677	6.20379	5.13364
221752_at	SSH1	8.96938	8.3188	8.32955	8.23681	7.74303	7.12928
1556983_a_at	NA	5.56533	5.36226	5.66235	5.93028	5.42485	4.82344
218162_at	OLFML3	3.38145	3.62475	3.2771	9.99591	9.23594	8.89048
216307_at	DGKB	3.31656	3.05303	3.23112	6.93539	6.39761	5.83231
205941_s_at	COL10A1	3.97883	3.5062	3.87632	5.24221	3.98391	4.14022
206675_s_at	SKIL	5.04646	4.77207	5.20513	6.52746	5.29867	5.42584
1553982_a_at	RAB7B	6.85233	6.8858	5.86721	6.07955	6.05304	4.97822
237330_at	NA	5.42627	6.59097	5.50199	5.28601	5.17933	4.18537
1568878_at	NA	4.17279	4.07908	4.27378	4.47907	4.87754	3.38085
231886_at	LOC100134822	5.70747	5.55822	5.30944	5.81892	4.81147	4.72886
1553812_at	TLE6	6.69145	6.95758	6.51009	6.46605	6.19306	5.3763
235843_at	NA	3.66675	3.1558	3.19251	4.58708	3.58978	3.49814
243356_at	NEGR1	6.82102	6.56425	7.1643	6.34188	5.33974	5.25578
216094_at	NA	4.65811	5.00503	4.40328	4.74326	3.77329	3.65745
244350_at	MYO10	8.62709	8.68668	8.4659	8.32373	7.73463	7.24221
207847_s_at	MUC1	9.66319	9.45283	7.95429	7.71347	6.82877	6.63221
227198_at	AFF3	3.38538	3.14529	3.30903	6.49269	5.09913	5.41179
1561543_at	NA	4.55714	4.80818	3.54314	4.20853	4.15987	3.13005
230269_at	NA	3.03674	3.11048	3.11732	4.27932	3.38759	3.20374
244128_x_at	GLIS1	3.31038	3.4396	3.67729	5.70688	6.45116	4.63233
1562765_at	WWTR1-AS1	7.87254	7.78196	7.42959	6.77473	6.19441	5.70696
227297_at	ITGA9	4.31389	4.06224	4.60884	5.6805	4.50256	4.61658
204850_s_at	DCX	3.05693	3.49246	3.03825	4.08118	3.33793	3.02242
210655_s_at	NA	6.20457	5.92728	6.29587	6.76292	6.07483	5.70649
1559807_at	NA	4.32965	4.36379	4.87695	4.80191	3.6866	3.74595
216935_at	LINC00302	3.88124	3.80712	4.02603	5.67287	4.97429	4.61847
1557762_at	NA	3.55761	4.02912	3.59205	3.90943	3.64376	2.85622
200607_s_at	RAD21	10.8022	10.7084	10.326	10.0794	9.19298	9.02724
226614_s_at	FAM167A	9.00804	8.27941	8.76356	11.7364	11.4069	10.6858
240648_at	NA	6.39845	5.79242	6.2032	4.88703	5.59809	3.83805
203570_at	LOXL1	6.76962	6.5761	6.96601	7.83379	6.96019	6.78608
229842_at	ELF3	10.8955	10.9043	10.1009	4.5091	4.32232	3.4626
211753_s_at	RLN1	7.78072	8.07269	6.96113	4.13467	3.60858	3.08831
226101_at	PRKCE	7.18305	6.59224	6.50705	7.99037	7.32795	6.94507
206153_at	CYP4F11	6.25164	5.98408	6.72796	4.36392	4.1958	3.31972
243604_at	NA	4.16047	4.21394	3.81216	5.62028	5.13954	4.57674
222651_s_at	TRPS1	9.21135	9.03664	8.87322	9.21422	8.5281	8.17216
213490_s_at	MAP2K2	4.55578	5.09104	4.69739	5.70217	4.95612	4.66238
236725_at	WWC1	4.38607	4.5843	4.71852	4.44362	3.74576	3.40483
238503_at	LOC100506354	4.52521	4.37945	4.48067	4.98065	4.15727	3.94229
239301_at	NA	3.24048	3.35068	3.52526	3.92672	3.60129	2.8897
236853_at	TEX29	4.99738	4.11587	4.4117	6.91693	6.32334	5.88048
1559948_at	NA	5.59129	5.18327	5.35315	7.10566	5.95513	6.0693
221019_s_at	COLEC12	3.29881	3.75218	2.96506	10.5886	10.2713	9.55245
233907_s_at	SERTAD4	5.18456	4.73974	5.68724	7.28741	6.05084	6.25179
211164_at	EPHA3	3.28106	3.40342	3.22765	3.84554	3.20256	2.81064
1552584_at	IL12RB1	5.01048	5.34954	4.89883	4.96274	4.696	3.93077
225116_at	HIPK2	6.83567	6.52835	6.3166	7.34052	6.24295	6.31256
205673_s_at	ASB9	10.9042	11.0236	9.70006	11.501	11.3113	10.4742
1555056_at	CCNG2	4.09905	4.06245	3.89453	4.54426	3.83543	3.51813
211524_at	NFKB2	3.51806	3.77969	3.44961	4.43251	3.94837	3.40701
241022_at	NA	2.62642	2.98417	2.77763	5.0379	4.37994	4.01449
226953_at	NA	3.72134	3.68844	3.53015	6.14502	5.33616	5.12236
221792_at	RAB6B	4.2203	4.25886	4.16291	7.12761	7.09246	6.10517
1568934_at	CX3CR1	5.01295	5.35187	5.09139	5.17897	5.04519	4.15727
212574_x_at	TMEM259	5.74807	5.20926	4.90165	5.55227	5.09624	4.53114
226864_at	PKIA	8.81817	8.92631	8.52696	7.04313	5.98528	6.02424
215305_at	PDGFRA	4.50805	4.56275	4.27932	6.44585	5.86953	5.42814
231672_at	LOC100653086	4.54212	4.67073	4.78791	6.64183	5.44405	5.62762
205357_s_at	AGTR1	3.74052	3.42977	3.43754	9.15617	8.84359	8.14237
204471_at	GAP43	3.28126	3.26703	3.48389	4.10984	4.08228	3.09762
1563033_x_at	NA	4.85627	5.00845	3.98085	4.2002	4.12411	3.18956
223629_at	PCDHB5	3.72937	4.00536	4.67279	6.20541	5.88629	5.19623
222145_at	NA	3.98306	4.02525	4.2412	4.52953	3.43244	3.52132
240347_at	NA	5.53346	5.42295	5.27577	5.91703	5.16712	4.90965
237580_at	NA	3.83936	3.61762	3.48424	4.17846	3.36998	3.17228
243715_at	FLJ43663	3.47293	3.20218	3.56988	4.08409	3.58099	3.07799
205127_at	PTGS1	6.77736	6.74611	5.81066	6.83848	6.23903	5.83439
232808_at	NA	5.00069	5.31536	5.03895	5.18196	4.88799	4.17813
202687_s_at	TNFSF10	8.76272	8.99087	7.42332	5.5995	5.06439	4.59678
237322_at	MIAT	4.08555	4.36015	4.00001	4.6863	4.13605	3.68358
204823_at	NAV3	7.12796	7.45481	8.09436	9.32723	9.00019	8.32489
236595_at	NA	6.4972	6.8344	5.92661	4.90708	5.17595	3.90704
230064_at	NA	6.74863	6.94418	5.8544	6.63362	6.50319	5.63622
229125_at	KANK4	6.76239	6.81729	6.52897	5.46791	4.63129	4.47255
223557_s_at	TMEFF2	5.2909	5.38635	5.7809	7.81719	7.50333	6.82207
230318_at	SERPINA1	5.02942	4.9228	4.58595	3.65438	3.56503	2.66007
209373_at	MALL	11.9742	11.7539	11.4358	8.50897	7.62615	7.51477
1570205_at	NA	4.00536	4.35476	4.29956	4.34159	3.73277	3.34773
1569052_at	NA	5.64829	5.59748	6.52347	5.27979	4.8676	4.28765
206686_at	PDK1	7.52789	7.95679	7.59224	8.33695	7.84614	7.34484
213909_at	LRRC15	3.80789	3.90397	3.84166	5.05961	4.62261	4.06969
206167_s_at	ARHGAP6	2.7496	2.89793	3.07344	4.56146	5.12603	3.57321
230782_at	SORD	8.52919	8.363	7.85961	6.74208	6.5351	5.75436
208790_s_at	PTRF	8.68143	8.15594	8.91209	10.0081	8.98942	9.02044
202435_s_at	CYP1B1	8.91613	9.73129	3.58161	5.48272	4.85955	4.49581
227903_x_at	TPGS1	5.14876	5.34446	4.99624	5.81068	5.37361	4.82396
240152_at	NA	7.41645	7.41348	7.73523	8.90809	8.24551	7.92149
203231_s_at	ATXN1	7.32568	6.8936	6.45009	7.17431	6.2233	6.18869
235891_at	NA	4.14268	4.81558	3.95947	4.34381	4.11451	3.35939
232270_at	NA	8.85744	8.617	8.14651	9.34942	8.79643	8.36522
1569330_at	LOC100507266	6.89815	7.1235	6.81546	5.43918	5.65294	4.455
226597_at	REEP6	7.19871	7.57977	6.66594	7.09375	6.74672	6.11089
231314_at	NA	3.35978	3.68184	3.74926	4.55665	4.74392	3.57517
1558890_at	LOC100507054	5.34943	5.19155	5.18857	6.06236	5.58584	5.08112
202765_s_at	FBN1	4.44412	4.67189	5.34401	8.49095	8.19866	7.51139
1560049_at	NA	4.94456	4.58152	4.38892	5.07398	4.87322	4.09467
202269_x_at	GBP1	8.64184	8.17546	8.30729	8.73544	7.9507	7.75704
1558365_at	PGK1	6.43932	5.93638	5.61537	6.48901	6.04983	5.51144
209866_s_at	LPHN3	3.62451	3.96899	3.54314	4.71387	4.49634	3.73676
222570_at	NCS1	9.54642	9.23537	8.93086	9.44459	8.83329	8.46992
242816_at	NA	4.40721	4.54603	4.04923	5.24133	4.39825	4.26717
1562012_at	LOC100506730	6.86546	6.47217	6.00763	6.22388	5.51444	5.25106
211617_at	ALDOAP2	4.35464	4.70292	4.66997	5.54475	4.72849	4.5721
232257_s_at	NA	3.78532	3.66505	3.43323	4.34819	3.74253	3.37556
206026_s_at	TNFAIP6	3.3527	3.71463	2.3875	7.27286	7.21976	6.30033
211731_x_at	SSX3	5.13029	4.71728	4.617	5.2377	4.8475	4.26607
243129_at	NA	5.21241	4.95994	5.33152	6.07951	5.80706	5.10787
222838_at	SLAMF7	4.07095	3.64288	4.35815	4.68405	3.36025	3.7126
204969_s_at	RDX	5.99476	6.48301	6.23673	6.43881	6.21747	5.46747
224323_s_at	MRO	3.61949	3.30623	3.20629	5.46811	5.27969	4.49735
202404_s_at	COL1A2	5.3041	5.03402	4.39768	9.8673	9.57328	8.89835
222611_s_at	PSPC1	7.10029	6.83161	5.91894	6.71899	5.45231	5.75203
233944_at	NA	4.59194	5.13238	4.48677	4.82605	4.4117	3.86175
202826_at	MMP14	10.1834	10.106	10.3431	5.07168	4.74742	4.10743
234640_x_at	NA	5.41735	5.06952	4.90165	5.83034	5.70471	4.8679
237483_at	NA	5.63129	5.741	5.37554	5.55105	5.40552	4.59037
241673_x_at	NA	4.7556	5.20926	4.72095	4.89468	4.06272	3.93453
244377_at	SLC1A4	5.69335	5.49543	5.72907	5.40724	4.76417	4.44736
216905_s_at	ST14	7.87592	7.88458	7.89117	4.12341	3.93809	3.16378
1565544_at	RNF141	4.38844	4.54103	4.66776	4.13182	4.27513	3.17228
241942_at	PXDNL	3.01072	2.55207	3.04246	4.76869	3.34876	3.80983
206548_at	NA	3.77199	4.19965	3.75684	4.4875	4.4089	3.53002
207731_at	NA	4.23382	4.13337	4.54187	4.66775	4.31944	3.71145
234223_at	NA	3.74008	3.84602	3.68398	4.05329	3.20737	3.09721
1558423_at	NA	5.08373	5.41707	5.25008	5.22927	4.49503	4.27435
208247_at	ERC2-IT1	3.85247	4.2189	4.13511	4.4937	3.90266	3.53885
1566228_at	NA	4.40721	3.88657	3.56817	4.23031	3.3928	3.27659
243575_at	NA	5.56945	5.39769	5.03129	6.76935	6.54614	5.81583
1560025_at	LOC100996667	3.94594	3.89173	3.77966	4.35479	3.95297	3.40512
1560790_at	GOLGA6L2	3.70588	4.44149	3.15434	3.89117	3.65976	2.94264
210145_at	PLA2G4A	8.83738	9.02562	7.85177	4.37703	3.69685	3.42861
1562755_at	NA	4.26977	4.3301	3.70541	4.28769	4.10606	3.3393
1563828_at	NA	3.35217	3.59623	3.39565	3.84758	3.29696	2.8993
227868_at	LOC154761	7.3591	7.55808	6.91035	7.51753	7.24059	6.56954
230636_s_at	KLF9	6.06879	6.06751	5.86146	7.76707	7.05103	6.82102
217394_at	NA	3.89591	3.6758	3.2407	4.04202	3.41546	3.0961
236473_at	CC2D2A	8.58702	8.37089	8.31916	8.49751	8.17686	7.55318
230778_at	NA	9.48634	9.19486	10.0856	5.98767	5.22971	5.0442
207526_s_at	IL1RL1	3.43028	3.33969	3.83734	4.9467	4.73294	4.00505
228310_at	ENAH	8.82303	8.65565	8.15272	8.64422	8.52516	7.70272
236186_x_at	IL17RE	4.88227	5.28023	5.10541	5.30197	4.84881	4.36097
243335_at	LOC100132292	3.68788	3.49508	3.63692	3.79094	3.50432	2.84994
214605_x_at	GPR1	4.19272	4.41531	3.94284	8.78322	8.48791	7.84274
223449_at	SEMA6A	6.44989	5.90089	5.55355	5.14604	4.85771	4.20709
239668_at	NA	6.74121	6.60258	6.16785	7.04855	6.65594	6.1099
1563189_at	NA	5.29729	6.03606	5.10562	4.92247	4.69849	3.98442
230869_at	FAM155A	3.08031	3.07522	3.24937	5.09413	4.63792	4.15727
239777_at	C14orf182	4.40793	4.41249	4.09936	4.81106	4.39734	3.87427
216250_s_at	LPXN	8.81799	8.6255	8.29803	10.2639	9.61562	9.32826
1566863_at	NA	4.3046	4.41328	3.73616	3.4859	3.8686	2.55041
210617_at	PHEX	5.63925	5.48331	5.77682	6.24631	6.23549	5.3111
244802_at	NA	3.09558	2.94679	3.03537	3.64949	3.01983	2.71456
214622_at	CYP21A2	4.33181	4.56182	4.73596	6.51836	6.51107	5.58346
239481_at	FAM133A	4.41122	4.58012	4.09096	5.00069	4.37622	4.06711
214026_s_at	SPRED2	5.17339	5.20128	5.20992	6.00886	5.01216	5.07534
235737_at	TSLP	5.13813	5.93628	5.97326	7.6168	8.00771	6.68351
210659_at	CMKLR1	4.7226	4.72708	4.93148	5.66498	5.27432	4.73306
206746_at	BFSP1	6.34842	6.72655	7.16885	6.78276	6.17196	5.85172
220617_s_at	ZNF532	10.4432	10.2545	8.53001	7.83861	7.72845	6.90852
205490_x_at	GJB3	10.6174	10.386	11.1196	7.68388	6.45952	6.75394
231577_s_at	GBP1	8.35718	7.98231	7.91223	8.48058	7.77715	7.55157
1569727_at	NA	4.3231	4.48576	4.36373	6.12853	5.66658	5.19954
1564937_at	NA	3.02937	3.28822	3.60409	3.75386	3.4738	2.82582
229072_at	RAB30	5.36002	4.98863	4.53106	6.13212	5.66269	5.20526
239751_at	LOC100506860	4.04781	3.89331	4.45126	5.2237	4.97905	4.29828
207824_s_at	MAZ	4.72946	4.57792	4.40856	5.15655	4.5982	4.23329
233765_at	NA	4.21056	4.35804	3.92833	4.78321	4.22457	3.86111
214310_s_at	ZFPL1	7.22431	7.55956	6.50609	7.15077	6.50646	6.2289
224480_s_at	AGPAT9	10.7387	10.4304	10.4842	8.79514	8.19538	7.87336
1560109_s_at	NUB1	5.56625	5.45328	5.46746	5.53226	4.46813	4.61095
202273_at	PDGFRB	5.97848	5.98937	5.566	8.55846	8.27486	7.63816
1561473_at	NA	3.81337	3.79015	3.84913	4.22666	3.67757	3.30704
215446_s_at	LOX	7.35167	7.33094	6.53961	11.0076	10.5026	10.0883
206371_at	FOLR3	4.85059	4.39361	4.60225	5.02565	4.46089	4.10689
214472_at	NA	3.73129	4.23954	3.70541	4.39648	3.95277	3.47863
204859_s_at	APAF1	11.1142	11.1827	10.4869	10.0979	10.3055	9.18111
207423_s_at	ADAM20	4.47663	4.4403	4.34623	4.86503	4.7207	3.94861
242766_at	NA	7.06889	6.81193	6.2765	6.5257	6.13985	5.60929
231458_at	LINC00658	3.9002	4.20145	4.22233	4.73821	4.23227	3.82189
238180_at	NA	7.78386	7.59854	7.5998	9.16938	9.0674	8.25359
226319_s_at	ALYREF	10.579	10.4525	9.14821	9.18716	8.86774	8.27155
226982_at	ELL2	10.6802	10.091	10.0497	10.1726	9.60344	9.25716
235818_at	VSTM1	5.69696	5.34719	5.51487	6.73688	5.79724	5.82152
244423_at	NA	4.12501	4.12084	3.976	4.66626	4.03814	3.75098
219480_at	SNAI1	4.36664	4.09497	4.13067	5.53747	4.47808	4.62224
238478_at	BNC2	2.75133	2.77505	3.33403	7.01128	6.40411	6.09698
231778_at	DLX3	4.51123	4.71319	4.32906	5.98942	4.30396	5.07516
215278_at	NA	4.67766	4.32898	4.37885	4.92908	4.42569	4.0158
234562_x_at	NA	7.37777	7.82803	7.23122	7.46144	7.01599	6.54871
38037_at	HBEGF	11.8083	12.3213	12.7944	10.691	8.40905	9.77837
239884_at	CADPS	4.86099	4.63564	5.03314	5.32751	4.39976	4.41541
225097_at	HIPK2	7.41434	7.12918	6.98296	7.57254	7.035	6.66139
1555112_a_at	C1orf114	4.19448	4.02363	4.37364	5.13502	4.34388	4.22444
230039_at	NA	6.83512	6.67336	6.55726	7.39111	6.75454	6.48114
209460_at	ABAT	4.14627	3.80519	3.55548	5.96731	5.94021	5.05757
229487_at	EBF1	3.0391	2.6724	3.74554	9.65845	9.54805	8.7496
236453_at	NA	10.6293	10.632	10.0668	9.53671	9.1396	8.62808
227958_s_at	GSN	3.35773	3.19949	3.10378	4.30001	3.65665	3.39204
238468_at	TNRC6B	8.1602	7.77522	7.15191	7.62574	6.96041	6.71944
1558930_at	LINC00460	8.13917	8.23682	8.45856	6.19327	5.16648	5.28778
207604_s_at	SLC4A7	7.00561	7.07714	6.84394	6.80167	5.97903	5.89806
1561429_a_at	MAATS1	4.78269	4.87983	4.21602	4.99613	4.70338	4.09467
224889_at	FOXO3	10.5146	10.2001	10.398	10.5489	9.83953	9.64746
229003_x_at	FAM69B	3.26685	3.34139	3.44601	3.95338	3.20833	3.05206
229438_at	NA	7.8709	8.20734	8.03261	9.03006	8.64086	8.12876
230833_at	ACRBP	5.068	5.27628	5.26446	5.2869	5.13734	4.38576
1568745_at	LOC646268	6.99192	6.93495	6.86936	5.5785	4.77374	4.67802
241703_at	RUNDC3B	5.59495	5.75468	6.10945	4.20672	4.16816	3.30685
228072_at	SYT12	7.53519	7.66616	6.98138	7.31561	6.44052	6.41614
227911_at	ARHGAP28	2.69368	2.59443	2.89038	5.98893	5.53517	5.08964
202368_s_at	TRAM2	7.8537	7.52493	7.95683	9.77115	9.20968	8.87264
229907_at	NA	7.28898	6.77317	6.99043	7.32128	6.39131	6.42333
201309_x_at	NREP	4.22241	4.75326	4.62772	8.0895	7.32598	7.19233
1561030_at	TMC7	4.44567	3.8619	4.2897	5.95258	4.93025	5.05547
239391_at	FAM120AOS	8.67334	8.41026	8.36446	8.36741	8.07043	7.47048
226983_at	ZNF777	4.95984	4.8978	4.92852	5.45151	5.12603	4.55491
210718_s_at	NA	5.3574	6.33756	4.90311	6.00987	5.83415	5.11414
242324_x_at	CCBE1	6.02483	5.75426	5.83672	9.19846	8.30332	8.30274
229652_s_at	FOXN3	5.68304	6.02854	4.94976	6.61397	5.85239	5.71887
232035_at	NA	5.51963	5.17399	5.47328	5.30046	4.6789	4.40627
1552658_a_at	NAV3	7.44003	7.36107	7.44297	9.0289	8.97434	8.13474
207075_at	NLRP3	8.23805	7.32173	8.93543	7.21229	6.36107	6.31824
243278_at	NA	3.50377	3.33343	3.5967	6.13407	5.16918	5.24029
208357_x_at	CSH1	3.71396	3.98707	4.06571	4.94199	3.86802	4.04915
224925_at	PREX1	5.03402	4.45416	4.72749	6.22652	5.74222	5.33428
205805_s_at	ROR1	5.23814	5.06767	5.52713	8.66208	7.72058	7.77063
1553002_at	NA	5.38001	5.90551	5.44546	5.87068	5.69002	4.97939
239237_at	LOC100506776	4.00536	3.87596	3.92769	4.55466	3.99773	3.66339
219908_at	DKK2	2.13432	2.67427	2.51479	5.95262	5.9952	5.06151
239853_at	KLC3	7.73346	7.79947	8.70165	5.61421	4.30517	4.72365
209365_s_at	ECM1	5.84446	5.74232	6.35284	8.85291	8.11337	7.96296
233259_at	EFCC1	2.99931	3.33971	2.94239	3.40952	2.73338	2.51978
233908_x_at	NA	5.89639	6.19133	5.85023	6.03191	6.07127	5.1425
204596_s_at	STC1	5.01934	5.08149	4.64738	6.46155	5.76067	5.57222
235970_at	LCORL	5.8948	5.82373	4.83134	5.78064	5.42857	4.89131
243582_at	NA	10.1079	10.0601	9.74817	5.57699	4.12795	4.6885
230216_at	HECTD4	3.74713	3.82942	4.00766	4.16826	3.62381	3.28022
228160_at	LINC00667	7.57023	7.2875	7.44841	8.46315	8.11278	7.576
223952_x_at	DHRS9	4.60881	4.48396	4.04055	6.41093	6.42901	5.52391
236270_at	NFATC4	2.70563	3.12367	3.00861	5.19257	5.10341	4.30608
237440_at	NA	6.61043	6.08649	5.98651	6.80073	6.6254	5.91651
241962_at	NA	8.23202	7.99396	7.36174	6.92831	6.57008	6.04414
241820_at	RIF1	5.76882	5.20568	5.01386	5.07785	4.35167	4.1945
226237_at	COL8A1	4.9691	5.06048	4.69287	7.75228	8.13519	6.87075
213103_at	STARD13	8.93972	8.31771	8.91985	9.71225	9.18136	8.8308
205907_s_at	OMD	2.65818	2.79361	2.8245	4.36966	4.69856	3.48824
239229_at	PHEX	6.51705	6.11111	6.28824	7.43672	7.13253	6.55564
204298_s_at	LOX	5.41772	5.71747	4.96292	8.61815	8.2603	7.73808
238539_at	HPS3	5.72518	5.57672	5.30944	6.14441	5.56224	5.26487
215588_x_at	RIOK3	7.53639	7.80778	7.33879	7.67856	7.26927	6.79904
230190_at	NDFIP2	6.07439	5.9775	5.77128	5.13684	4.62165	4.25751
1559390_a_at	C1orf227	3.73585	3.49165	4.16599	4.21291	3.96192	3.33384
230548_at	LOC100505942	6.18585	6.04461	5.80189	5.90918	5.51254	5.03117
240230_s_at	AGAP9	5.53268	5.20731	5.44473	5.5735	5.07949	4.69566
213169_at	SEMA5A	6.27973	6.03504	5.16457	9.54984	9.11907	8.67202
213376_at	ZBTB1	9.52023	9.56114	9.15203	9.7394	9.022	8.86158
204595_s_at	STC1	8.59537	8.85867	6.76227	10.9982	9.8404	10.1212
1565722_at	NA	5.02694	4.69344	4.75872	4.95252	4.57041	4.0768
1552972_at	LOC100507431	9.10863	8.24226	8.74643	3.98139	3.44403	3.10695
228629_s_at	NA	4.65444	4.93625	5.04996	5.59852	5.0208	4.72415
226320_at	ALYREF	11.2355	11.1192	10.1958	9.89834	9.83639	9.02474
212056_at	GSE1	8.78683	8.5526	9.03673	8.04615	7.38245	7.17348
1566931_at	TFB2M	5.34237	5.29818	5.18965	5.58525	5.0238	4.71278
242096_at	NA	6.06229	5.7865	6.07295	5.89216	4.93301	5.02
222562_s_at	TNKS2	9.19204	8.58995	8.55468	7.93618	7.04515	7.06443
209772_s_at	CD24	9.97509	9.85948	9.5305	6.54055	6.1816	5.67096
213247_at	SVEP1	5.86087	5.99982	6.83438	8.3866	8.6821	7.51794
219414_at	CLSTN2	2.95075	3.17852	3.32273	4.90237	4.39532	4.03444
225664_at	COL12A1	9.53449	9.57111	8.88012	10.8235	10.973	9.95664
221874_at	KIAA1324	6.51734	6.42281	6.28072	5.94688	5.10672	5.08081
214763_at	ACOT11	8.88529	9.0898	9.1108	6.60863	6.27198	5.74298
1568733_at	C10orf76	6.07184	6.57062	6.32256	6.63577	6.30042	5.77034
237460_x_at	C14orf182	5.96407	5.83702	5.85434	6.29682	5.93819	5.43172
1562013_a_at	LOC100506730	9.79574	9.45303	8.86666	8.87224	8.79302	8.00721
237302_at	NA	3.50733	3.62777	3.04717	5.33737	4.24694	4.47255
201645_at	TNC	10.1719	9.27974	10.3759	8.56671	7.37496	7.7019
240973_s_at	NA	6.49189	6.3844	6.30525	5.75789	5.86983	4.89323
231250_at	NA	5.66036	5.93878	5.65056	5.30218	5.05852	4.43778
209687_at	CXCL12	3.92746	3.74396	4.31195	5.26174	5.07871	4.39756
220485_s_at	SIRPG	4.95211	5.0057	4.8211	7.0897	7.66612	6.22647
205646_s_at	PAX6	4.44073	4.14292	4.23589	4.74862	4.37489	3.88686
202022_at	ALDOC	10.0864	10.4792	9.58886	11.4785	11.1783	10.6169
207147_at	DLX2	12.3625	12.4244	10.9554	12.0182	10.2045	11.1576
219505_at	CECR1	4.57428	4.00396	4.58061	6.57846	5.76561	5.71791
232750_at	NA	4.9522	4.82189	4.68286	4.50943	3.9442	3.64951
1566190_at	SUZ12	5.65866	5.48331	5.37065	5.87669	5.4463	5.01741
207536_s_at	TNFRSF9	5.15234	5.64674	5.34831	5.26423	4.80385	4.40589
230630_at	NA	8.01874	7.37756	7.73659	8.01037	6.90113	7.15214
231118_at	ANKRD35	7.33795	7.67824	7.07515	4.28658	4.52019	3.42869
205798_at	IL7R	7.80696	7.44346	7.23461	8.65262	7.43859	7.79503
217288_at	NA	3.81235	3.78482	3.74859	4.27012	3.81092	3.4127
1553211_at	ANKFN1	3.91264	3.84114	3.83335	3.99053	3.77974	3.13311
234994_at	TMEM200A	9.52499	9.1827	10.4078	8.57245	6.54303	7.71531
226712_at	SSR1	9.48515	9.06284	8.73079	8.77851	8.14395	7.92173
244354_at	STRN	7.50155	7.10101	6.92385	6.51258	5.84891	5.65624
217038_at	NA	3.8218	3.71501	3.61849	4.43755	3.91924	3.58146
206510_at	SIX2	4.26367	3.87373	4.56083	8.80264	9.06172	7.94672
231595_at	MRVI1-AS1	5.48942	5.16193	5.35758	5.76334	5.04519	4.90743
244216_at	NA	5.35193	5.60744	5.52537	5.7974	5.33713	4.94194
224997_x_at	NA	7.95004	8.50731	5.96656	7.6145	7.10426	6.7591
212489_at	COL5A1	4.30125	4.37274	5.01151	8.16962	8.04954	7.31432
230397_at	SAR1B	6.47228	6.08543	5.93383	6.47657	5.52052	5.62132
227845_s_at	SHD	4.16026	3.82269	3.76521	4.19104	3.83437	3.33587
214587_at	COL8A1	3.4838	3.43206	3.73773	4.9913	5.51534	4.13634
225739_at	RAB11FIP4	7.33721	7.21524	7.35856	5.84371	5.28813	4.98875
224851_at	CDK6	11.9728	11.7312	11.8761	10.9761	9.80249	10.1218
240024_at	SEC14L2	9.02542	8.62168	9.02842	9.26456	7.65955	8.41048
214727_at	BRCA2	6.81125	6.77318	5.90206	6.06603	5.4981	5.21246
227444_at	ARMCX4	6.86852	7.0292	7.2902	5.18968	5.11757	4.3377
1563453_at	NA	4.04298	3.93777	3.85531	4.38872	4.09718	3.53682
1563834_a_at	AKNAD1	5.90756	5.56311	5.14692	8.10821	7.22808	7.25671
232598_at	NUP210L	3.53563	4.17321	3.15369	4.36972	3.58224	3.5184
242495_at	NA	4.07045	4.3839	4.20717	4.4185	3.86976	3.56734
222796_at	NA	6.32391	6.65302	6.6581	6.52116	6.2985	5.67006
209398_at	HIST1H1C	9.03003	9.24455	8.62454	9.09051	8.89799	8.23952
215813_s_at	PTGS1	10.6964	10.7523	10.5895	10.7264	10.8675	9.87564
203081_at	CTNNBIP1	7.89824	7.75463	8.26943	6.49409	6.0636	5.64336
240772_at	NA	3.51624	3.46491	3.40063	3.87316	3.3351	3.0227
212242_at	TUBA4A	12.6241	12.8132	12.8542	8.92218	8.65777	8.07183
223987_at	CHRDL2	4.29715	4.76987	4.38624	4.8299	4.68738	3.98021
214769_at	CLCN4	8.82745	8.72015	7.89016	9.92037	9.59526	9.07092
220064_at	NA	4.27229	4.06332	4.17233	5.12411	4.19188	4.27486
217294_s_at	ENO1	11.146	10.6472	9.7499	11.1513	10.4085	10.3022
231858_x_at	AP5B1	8.58978	7.75192	7.1593	6.6151	5.93819	5.76655
220489_s_at	SERINC2	9.27729	9.13284	8.50294	8.76212	7.8485	7.9138
228911_at	NA	5.08416	4.96669	5.11001	6.0101	5.73566	5.16201
221753_at	SSH1	7.54713	6.94185	7.33685	7.24112	6.76464	6.39389
240301_at	DPPA2	4.29384	4.68771	4.14569	5.36231	5.02465	4.5151
204661_at	CD52	5.85449	5.63129	5.2733	7.21727	5.42817	6.37038
210839_s_at	ENPP2	4.3998	3.99972	3.78814	9.17345	8.93935	8.32667
232281_at	LINC00662	5.64846	6.08055	5.96035	5.64932	5.45297	4.8031
205609_at	ANGPT1	3.73395	3.29716	3.3564	7.94346	8.72913	7.09763
1561018_at	NA	4.89296	5.34504	5.11229	4.92403	4.75833	4.07895
1555294_a_at	ERC1	5.26959	5.48626	5.56427	6.32847	6.12305	5.48421
1557506_a_at	NA	4.18462	4.19975	3.98673	4.01487	3.60514	3.17079
241676_x_at	NA	4.90637	5.32517	4.43321	4.5742	4.27981	3.73109
237809_at	NA	3.42656	3.7138	3.35692	3.96394	3.30331	3.12152
1556097_at	HOMER2	7.48166	7.32552	6.35284	2.92449	3.30336	2.08211
209459_s_at	ABAT	4.86194	4.38303	4.77061	7.1529	6.68088	6.31214
243280_at	NA	5.04588	5.35491	5.0922	5.31982	5.39728	4.47918
205790_at	SKAP1	3.79161	3.19883	3.93121	4.39586	4.01394	3.55592
239734_at	NA	5.2141	4.77057	4.57252	5.01241	5.15059	4.17278
220407_s_at	TGFB2	5.85304	5.00447	5.05319	6.54136	5.78062	5.70227
1560609_at	CRYZL1	4.45844	4.43724	3.71005	4.62273	4.14837	3.78371
211882_x_at	FUT6	4.05068	3.92889	3.80157	4.16615	3.29548	3.32747
239875_at	NAB1	3.90908	3.81797	3.41667	4.05414	3.44546	3.21734
1554574_a_at	CYB5R3	7.79061	7.85243	7.44456	8.70085	7.91947	7.86411
235083_at	LOC151009	7.01692	6.85268	6.11338	4.85771	4.51922	4.0219
231969_at	STOX2	4.90251	5.08794	5.47371	4.43767	4.10537	3.6022
237417_at	RCBTB1	3.65198	3.85291	3.75492	4.10406	3.6192	3.26862
1565677_at	NA	4.78636	4.86141	4.64119	5.74412	5.06533	4.90895
1565599_at	NA	3.42675	3.62443	3.44131	4.12341	3.43999	3.28907
241057_x_at	NA	4.64047	4.33904	4.43081	4.19064	3.8676	3.357
241782_at	NEBL	3.25806	2.8993	2.99649	3.69729	3.81549	2.86415
1559954_s_at	DDX42	6.59095	6.0856	6.09379	6.15065	5.36024	5.31821
215649_s_at	MVK	5.57692	5.30557	5.03104	5.827	5.52104	4.99508
239065_at	DNAJC22	5.19467	5.00972	3.95656	5.982	6.16186	5.15009
221704_s_at	VPS37B	7.50639	6.86577	7.6047	7.36804	6.15848	6.53641
230140_at	PTPN9	5.16629	5.34385	5.50199	5.51531	5.00842	4.68458
214985_at	EXT1	5.4666	5.04481	5.11669	4.99883	5.13244	4.16896
200951_s_at	CCND2	9.05297	9.02849	9.38075	4.95605	4.47905	4.1263
227919_at	UCA1	12.7794	12.5814	12.1925	5.19156	4.58061	4.36188
215905_s_at	SNRNP40	11.1718	11.0823	10.3876	10.3557	10.441	9.52617
204763_s_at	GNAO1	5.46457	5.15664	4.63962	4.88332	5.07591	4.05406
216915_s_at	PTPN12	7.01804	6.84428	6.97624	6.78507	6.40718	5.95647
202997_s_at	LOXL2	6.34406	6.40213	6.12191	7.42057	6.8476	6.59337
202748_at	GBP2	6.74572	6.77595	6.40088	6.44305	5.82894	5.61638
225937_at	CUX1	8.26681	7.76195	7.84955	7.73962	7.18388	6.91304
234940_s_at	VEPH1	5.20419	4.93097	5.56501	5.69439	5.20926	4.86784
232609_at	CRB3	8.77336	8.88801	9.19727	6.14413	6.50612	5.31851
235803_at	NA	4.03692	4.04742	3.7882	4.15126	3.66	3.32602
210978_s_at	TAGLN2	9.92386	9.48493	8.56919	10.0522	9.43618	9.22698
239962_at	NA	3.35186	2.97607	2.96343	3.33952	2.948	2.51441
214110_s_at	NA	9.42957	9.50602	9.69828	10.6454	10.4754	9.82152
229282_at	GATA6	6.7562	6.63941	7.28826	6.96615	6.36757	6.14235
226713_at	CCDC50	8.47924	7.69452	7.34854	8.8091	8.21437	7.98604
235357_at	DPF3	4.48977	5.00062	5.22415	7.27849	6.03671	6.45616
241742_at	PRAM1	4.31834	4.50817	4.94838	4.74397	4.64643	3.92182
207026_s_at	ATP2B3	4.64602	4.70531	4.46554	5.23903	4.51929	4.41712
220169_at	TMEM156	7.1653	6.74394	6.25295	5.34592	5.12842	4.52463
215545_at	NA	5.1023	5.4219	4.87716	5.36034	4.83752	4.53906
222592_s_at	ACSL5	6.12349	5.99955	5.65407	5.57944	5.47839	4.75823
239942_at	NA	2.70023	2.6966	2.70655	4.86078	4.05014	4.03978
231586_at	SRG7	3.49159	3.87309	3.8445	4.27116	3.58257	3.45056
1555812_a_at	ARHGDIB	10.8947	10.8646	10.7307	10.2997	9.61959	9.47912
206241_at	KPNA5	6.44408	6.55689	6.34099	6.8162	6.23648	5.99584
230423_at	NA	6.11983	6.22367	6.05935	6.64804	6.03224	5.82774
213316_at	KIAA1462	5.21131	4.93491	4.90165	5.70688	5.20926	4.88684
210997_at	HGF	3.33069	3.01537	2.96494	7.43933	7.80048	6.6195
238307_at	NA	6.68567	6.6605	6.44277	5.40953	4.6125	4.59037
214978_s_at	PPFIA4	6.48402	6.73299	5.73144	7.64012	7.41027	6.82102
235046_at	INPP4B	9.82464	9.39801	9.0551	8.22521	8.25551	7.4062
1570483_at	NA	5.08778	4.88986	4.7921	5.39219	4.6441	4.57362
206611_at	C2orf27A	5.08032	5.47587	5.23458	5.52636	5.44393	4.70817
1555474_at	TTLL3	4.93403	5.18055	5.23367	5.49325	4.99759	4.6752
244885_at	EBF2	3.90699	4.09939	4.19788	6.38016	5.98177	5.56248
232182_at	LOC286272	3.52833	3.68979	3.75926	3.83571	3.47707	3.01839
219471_at	KIAA0226L	6.68394	5.94676	6.6623	4.78891	4.57975	3.97194
228051_at	KIAA1244	10.107	9.94246	9.37416	3.86143	3.27366	3.04519
211990_at	HLA-DPA1	9.41926	9.64399	9.87412	7.19541	6.6648	6.37965
1565436_s_at	MLL	4.46875	4.44782	4.93946	4.58698	4.45687	3.77137
205738_s_at	FABP3	5.33235	5.04372	4.95223	11.7295	11.724	10.9141
1560317_s_at	HIP1	4.88543	4.50383	4.60851	5.17337	4.69759	4.35829
205227_at	IL1RAP	11.0261	10.64	9.7929	10.0426	9.45786	9.2278
203394_s_at	HES1	10.6161	11.5935	9.6235	9.40079	6.96215	8.58682
202037_s_at	SFRP1	8.66914	8.71798	8.25556	5.3032	4.81387	4.48925
227318_at	TMEM178B	3.83091	3.28491	4.12606	7.94036	7.20259	7.12681
209281_s_at	ATP2B1	7.37977	7.09414	7.01622	8.24826	7.29067	7.43528
232176_at	SLITRK6	5.55373	6.76621	5.61864	3.98512	3.35689	3.17228
205404_at	HSD11B1	6.72366	6.68641	7.66811	5.11458	4.54445	4.3019
226542_at	NA	7.60789	7.19034	6.91348	9.84571	9.60561	9.03326
239638_at	NA	2.9922	3.25346	2.82851	3.31893	2.90912	2.5065
227354_at	PAG1	3.47052	3.31295	3.11409	9.48061	9.36352	8.66819
239110_s_at	NA	3.5778	3.68822	3.42394	4.34557	3.73508	3.53323
36030_at	IFFO1	6.54489	5.93958	7.04187	6.41444	5.21246	5.60231
213438_at	NFASC	4.24365	3.65946	4.39122	4.87428	4.48471	4.06264
236406_at	ZNF324B	5.83884	6.15107	5.71114	5.78078	5.90512	4.96935
216971_s_at	PLEC	6.0533	6.05307	5.86778	6.59882	6.04588	5.78754
229021_at	MCTP2	8.24486	7.78893	7.97668	4.3194	3.54793	3.50941
212848_s_at	NA	8.58722	8.43639	8.40836	9.60835	9.34139	8.79885
1562063_x_at	NA	8.45553	8.50201	8.35461	8.44633	7.83846	7.6375
233921_s_at	NA	4.79744	4.37425	3.80915	4.63161	4.41207	3.82289
1554717_a_at	PDE4D	6.55893	6.9902	6.13316	5.08807	4.44879	4.27941
204132_s_at	NA	7.9295	7.99496	8.09807	8.48714	8.08473	7.67853
204967_at	SHROOM2	7.68849	7.64313	7.33407	11.6922	10.8943	10.8837
1553906_s_at	FGD2	12.0649	12.1717	10.4585	5.93397	6.23648	5.12589
221447_s_at	GLT8D2	7.97146	7.80914	8.8196	7.01969	6.36146	6.21234
222677_x_at	AURKAIP1	8.23135	8.08161	7.77009	8.36048	7.84288	7.55399
235122_at	HIVEP3	5.03432	4.26569	4.61166	6.78382	5.67752	5.97753
215979_s_at	SLC7A1	7.79148	7.25358	6.51925	7.03196	6.28519	6.22571
1565627_a_at	NA	9.59602	9.67027	8.97732	9.06527	9.10591	8.25943
235236_at	NA	5.59881	5.46915	5.10928	10.1859	10.1482	9.38044
1557891_s_at	STXBP5-AS1	3.4141	3.73191	4.11566	5.22227	4.42493	4.41712
223534_s_at	RPS6KL1	5.01164	5.43084	5.50576	5.18	5.09976	4.37486
228586_at	ENG	5.78777	5.35386	5.19131	6.27138	5.82291	5.46741
1566932_x_at	TFB2M	4.79414	5.0083	4.83918	5.27633	4.90823	4.47255
222169_x_at	SH2D3A	6.81855	6.84423	6.97035	6.87896	6.55479	6.07525
205933_at	SETBP1	6.01901	5.72183	6.80498	7.15734	6.36512	6.35431
226574_at	PSPC1	9.54672	9.39692	8.87084	8.8707	8.59115	8.06781
238178_at	NA	3.38176	3.27259	3.06758	4.66381	3.65665	3.86102
1557897_at	NA	3.60992	3.46691	3.64827	3.97298	3.29855	3.17025
1557501_a_at	NA	3.62689	4.28718	3.45804	3.98021	3.52092	3.17832
225119_at	CHMP4B	7.83732	7.84056	7.93506	7.77931	7.08373	6.97791
1570339_x_at	NA	4.91449	5.43172	4.26723	4.89556	4.55638	4.09467
240614_at	KCNC2	3.28288	3.36902	3.16579	3.6976	3.19358	2.89807
AFFX-HSAC07/X00351_5_at	ACTB	11.1443	10.6248	9.93354	10.6602	10.0496	9.86109
231159_at	NA	3.67114	3.70843	3.6399	4.11972	3.49672	3.32092
238358_x_at	NA	4.04777	3.75357	3.63945	4.55702	3.91829	3.75827
244154_at	DDHD1	4.79803	4.43335	4.33813	4.58732	3.79959	3.78883
1564494_s_at	P4HB	8.13294	8.05238	6.7676	8.45172	7.8962	7.65332
211797_s_at	NFYC	7.49642	7.34725	7.15566	7.85504	7.18535	7.0569
206385_s_at	ANK3	8.76096	8.62205	8.43956	4.27061	4.07728	3.4729
204530_s_at	TOX	3.8676	3.63416	3.93943	7.04685	6.55943	6.24977
217428_s_at	COL10A1	2.24848	2.45603	2.57841	3.449	2.51816	2.65209
207213_s_at	USP2	5.36794	5.15084	5.10078	6.67699	5.5919	5.88086
212874_at	APOE	6.07176	6.20749	5.99174	6.31903	5.56974	5.52305
209616_s_at	NA	4.64583	4.82429	4.4114	6.44794	5.66093	5.65238
223278_at	GJB2	12.4652	12.2774	12.6994	8.89326	6.50652	8.09817
219679_s_at	WAC	8.50648	8.38566	7.88062	8.58149	8.09143	7.78655
214594_x_at	ATP8B1	7.51094	7.73928	7.24803	7.81744	7.06951	7.02251
231986_at	RIMS1	3.70161	3.93564	3.54402	10.3613	10.2562	9.56644
1558280_s_at	ARHGAP29	6.12942	4.09966	4.12054	5.07995	3.96608	4.28509
230093_at	RSPH1	4.95562	5.11372	4.70296	4.73548	4.70238	3.94121
214476_at	TFF2	4.66183	4.62584	4.83225	5.07899	4.76977	4.28509
205575_at	C1QL1	5.25473	5.35089	5.76819	8.06193	7.47389	7.26823
244275_at	CISD2	6.01473	5.82578	5.60892	4.85771	4.188	4.06454
202873_at	ATP6V1C1	7.26175	6.9193	6.28136	6.49014	5.99496	5.69698
221956_at	LRCH4	5.79207	5.75166	5.80548	6.08566	5.60131	5.29281
1568847_at	NA	6.4894	6.33359	6.58206	6.33731	5.82007	5.54493
241701_at	ARHGAP21	6.02687	5.24925	6.07056	6.57212	5.99479	5.77998
1556389_at	CNPY3	7.50498	7.39636	6.89585	7.96472	7.5929	7.17289
1561857_at	NA	3.92541	3.64288	3.6913	3.66558	3.3441	2.87375
34478_at	RAB11B	7.11749	6.76854	6.34606	7.22683	6.49635	6.43505
1555829_at	ESYT2	5.70227	5.03933	4.79743	3.62935	2.5483	2.83763
237677_at	NA	3.78081	3.53979	3.37656	4.0222	3.1667	3.23073
235863_at	JSRP1	5.62627	6.08886	5.5525	6.20801	5.94977	5.41663
231382_at	FGF18	4.975	4.47398	4.58788	7.74977	6.81027	6.95849
208750_s_at	NA	9.296	8.92761	8.58636	8.82502	8.48488	8.03423
1562112_at	NA	4.45825	4.15807	4.51075	4.59876	4.39558	3.80803
206805_at	SEMA3A	8.25771	8.12593	7.81006	7.27674	6.89105	6.48622
224254_x_at	NA	6.11932	6.66535	6.26525	6.47155	6.19778	5.68105
226462_at	STXBP6	3.9724	4.73974	4.21069	8.74262	8.57742	7.95287
238888_at	NA	5.054	4.88362	5.26113	5.46025	5.01746	4.67059
233355_at	LINC00176	5.0093	4.90323	4.57555	5.15519	4.72145	4.36571
1558515_at	FTX	4.09206	4.91132	3.96741	4.40893	3.15025	3.61963
1560201_at	ZNF713	3.87628	4.00536	3.92845	3.96666	3.65665	3.1777
224225_s_at	ETV7	5.23421	5.09316	4.72721	4.96729	4.54711	4.1784
243489_at	NA	8.65574	9.14743	8.13454	7.30741	7.34953	6.51861
236580_at	NA	6.44124	6.46596	6.92721	6.21173	6.03844	5.42296
1560118_at	NA	3.50398	3.29866	3.26565	4.10113	3.66589	3.31256
238471_at	NA	4.24417	4.17939	4.27932	4.62261	4.09739	3.83437
230343_at	NA	9.38694	8.28432	8.7807	10.2336	9.64628	9.44547
222790_s_at	RSBN1	6.31861	6.48747	5.71377	4.74017	4.31154	3.95274
1553513_at	VNN3	2.67511	3.00059	3.00754	3.23749	2.79047	2.45017
239214_at	LOC100130458	3.22128	3.11266	3.06089	3.49384	3.18099	2.70678
206829_x_at	ZNF430	8.03813	7.59889	8.07754	8.12794	7.26108	7.34122
231167_at	NA	7.21389	7.0537	6.32384	6.26508	6.04436	5.47864
232122_s_at	VEPH1	5.67407	5.94274	5.27542	7.02026	6.41048	6.23394
216333_x_at	NA	5.41956	5.30263	5.30751	6.7745	6.94522	5.98874
1568596_a_at	TROAP	11.4001	11.4183	10.9267	11.183	10.7422	10.3973
235815_at	TSHZ2	3.49147	3.29654	3.3977	3.87179	3.35528	3.08647
210600_s_at	GRK4	3.36214	3.32204	3.38693	3.71502	3.19431	2.92979
220217_x_at	SPANXC	4.34063	3.97252	4.07568	5.05961	4.77757	4.27463
210239_at	IRX5	6.19322	6.63035	5.06839	7.34674	7.47959	6.56198
228984_at	CARNS1	4.06983	3.74844	4.39406	4.2174	3.48859	3.4327
226248_s_at	KIAA1324	7.49518	6.67004	7.26919	6.35979	4.92398	5.57513
1570482_at	NA	3.99473	4.20081	4.45345	4.61882	5.21117	3.83456
1553471_at	SLC35G3	3.91176	3.79388	3.94998	4.04983	3.68164	3.26585
1554600_s_at	LMNA	7.7754	7.84353	7.59734	9.04029	8.28005	8.25631
1557037_a_at	UBAC2-AS1	7.25984	7.32552	6.01496	5.96731	5.75167	5.18347
226829_at	AFAP1L2	11.2365	11.036	10.984	5.97264	4.87862	5.18884
214304_x_at	SYNM	4.2592	4.36947	4.21569	4.9513	4.36027	4.16754
217082_at	NA	3.31605	3.67496	3.13631	3.88209	3.50081	3.09847
212009_s_at	STIP1	9.73948	9.42085	8.81858	9.83682	9.36493	9.05336
220611_at	DAB1	3.28708	3.72113	3.2819	3.89117	3.14628	3.1081
1552477_a_at	IRF6	11.7309	11.8998	11.3591	3.89837	4.08242	3.11545
1554873_at	CSPP1	6.59733	6.22367	6.29498	6.40921	5.54549	5.62629
203131_at	PDGFRA	2.96748	3.25346	2.92581	9.68292	9.43395	8.90123
219433_at	BCOR	8.73781	8.98745	8.55172	10.9077	10.0225	10.1269
214577_at	MAP1B	4.55371	4.41628	5.06029	7.84214	7.26741	7.0627
1563856_at	NA	3.03883	3.11999	3.1849	3.62763	3.38177	2.84884
208535_x_at	COL13A1	5.35847	5.54655	5.41042	6.55748	5.8329	5.77884
205627_at	CDA	9.89255	9.76667	9.93451	7.71853	7.04615	6.93993
1555594_a_at	MBNL1	8.51973	8.23141	8.01291	9.02467	8.34141	8.24646
205462_s_at	HPCAL1	7.31732	7.24837	7.10789	9.08535	8.92027	8.30861
1562093_at	NA	3.51097	3.92496	3.38745	3.88352	3.58909	3.10691
229549_at	CALU	11.5651	11.2209	10.7232	11.9892	11.557	11.2131
1569385_s_at	TET2	6.25101	6.21848	6.13201	5.91447	5.59114	5.13871
227300_at	TMEM119	3.41051	3.74144	3.38693	4.8005	4.32771	4.02485
200835_s_at	MAP4	10.3134	10.0851	10.2213	10.9615	10.5257	10.186
229912_at	SDK1	4.55092	5.05768	4.86088	7.61425	7.21288	6.83891
231249_at	SZT2	6.05426	5.58522	6.09677	6.23096	5.6998	5.45618
40560_at	TBX2	4.49701	4.46876	4.39816	7.00598	5.58995	6.23127
1559731_x_at	MACROD1	5.55557	6.2153	5.7104	5.72244	5.34697	4.94806
1559249_at	ATXN1	7.62984	6.72914	7.64867	8.81863	6.99006	8.04473
240069_at	NA	3.35469	3.53975	3.65769	3.90625	3.48502	3.13261
209834_at	CHST3	8.88933	8.63555	9.37328	10.4056	9.65945	9.63197
214127_s_at	SRRT	4.5081	4.31641	4.66052	5.04888	4.63033	4.27531
242932_at	NA	4.57321	3.7059	4.11364	4.83948	3.79959	4.06603
217120_s_at	MED14	4.92043	4.66497	4.29824	4.27295	4.2279	3.50018
206212_at	CPA2	4.02624	4.29217	4.24517	5.13376	4.37948	4.36149
1568249_at	NA	2.89746	3.49078	3.30409	4.29631	3.94145	3.52418
228499_at	PFKFB4	7.13567	7.65337	6.93732	8.77377	8.70442	8.00174
236131_at	NA	5.49121	5.32781	5.35963	5.57944	5.21008	4.80765
205148_s_at	CLCN4	5.65661	5.48724	5.29181	6.67799	6.11171	5.90647
224508_at	MGC12916	5.23041	5.01134	4.90162	6.68626	6.40139	5.91563
218280_x_at	NA	10.0938	10.8134	9.8418	9.39685	9.09719	8.62623
1558214_s_at	CTNNA1	7.20579	6.81996	6.1861	7.31895	6.80928	6.54835
230070_at	CNIH2	4.94081	5.12664	5.03864	5.51438	5.12723	4.74428
209012_at	TRIO	10.2193	10.0316	9.35279	9.91179	9.73779	9.14206
208460_at	GJC1	7.35506	7.12394	7.23704	7.86579	7.19376	7.09653
1564004_at	NA	4.69591	4.69691	4.62483	5.28085	4.85771	4.51188
224519_at	LOC100132167	6.53359	6.66661	6.35666	6.43731	6.30387	5.66834
214885_at	KAT8	4.46874	4.21209	4.58061	4.51818	4.54646	3.74931
217373_x_at	MDM2	5.53036	6.15865	5.11721	5.24133	4.274	4.47255
208982_at	PECAM1	6.83489	7.15243	5.46349	9.95187	9.76231	9.18324
207291_at	PRRG4	10.8972	10.6501	10.5849	4.92106	4.09192	4.15293
215617_at	SPATS2L	5.1854	3.75423	4.47291	7.23387	6.32732	6.46603
204609_at	CCDC85B	8.25379	6.57352	8.19277	8.6745	6.65538	7.90745
212154_at	SDC2	3.65131	3.68977	3.42392	10.0779	9.87236	9.31099
202403_s_at	COL1A2	4.28509	4.33615	4.06377	9.21691	8.72495	8.45021
242886_at	NA	5.50017	5.80575	5.56427	5.77244	5.79871	5.00587
201820_at	KRT5	13.0316	12.9782	12.7828	5.44312	5.29777	4.67657
233505_at	NA	3.33345	3.31305	3.14175	3.37049	2.95827	2.60401
231145_at	PAX9	6.68082	6.9256	5.74359	3.78151	3.65941	3.0151
204437_s_at	FOLR1	6.61691	6.58598	5.27577	3.92515	3.8282	3.15895
229449_at	NA	8.25811	7.94344	7.75577	7.95881	7.46358	7.19271
227711_at	GTSF1	2.97256	2.80092	2.86345	3.51988	2.97753	2.75396
237654_at	PPP1R36	6.79883	6.92453	7.19295	7.05796	6.55656	6.29353
1560169_at	NA	3.90803	3.75088	4.13974	4.24069	3.65665	3.47664
242630_at	NA	4.88035	4.62047	4.64139	5.02378	4.48403	4.25978
51226_at	RBM12B	3.87302	4.06597	3.57374	4.26938	3.76363	3.50547
214077_x_at	MEIS3P1	10.3402	10.3763	10.1741	10.0152	8.62168	9.25125
215287_at	STRN	5.97178	5.44101	5.34557	5.20384	4.88939	4.44033
214881_s_at	UBTF	5.78015	5.66114	5.86041	6.22206	5.3433	5.45872
240909_at	NA	5.00726	4.96585	4.77675	5.04834	4.57241	4.28509
1552630_a_at	SRCAP	4.46054	4.0975	4.44148	4.4327	4.1779	3.66944
230918_at	NA	7.78301	7.61291	6.81475	5.78985	5.48835	5.0267
210297_s_at	MSMB	4.38787	4.25246	4.10857	4.75556	4.38383	3.99252
206698_at	XK	9.60126	9.5065	9.66781	4.58783	4.13872	3.82491
52837_at	KIAA1644	3.80435	3.44882	3.47778	9.8341	9.31338	9.07119
223895_s_at	EPN3	8.76232	9.55903	8.28532	5.30092	4.9299	4.53817
244231_at	BPI	4.14181	4.31683	4.21394	6.17331	4.87643	5.41084
228890_at	ATOH8	5.29526	5.49597	4.96943	10.228	9.87966	9.46655
1555199_at	GOSR1	3.41731	3.55657	3.39658	3.76022	3.36096	2.99887
202952_s_at	ADAM12	4.89147	4.91763	5.35671	8.18257	7.58744	7.42122
1554826_at	CDK15	4.75966	4.70205	4.94741	5.34876	5.31379	4.58762
236661_at	IQCF6	5.33765	5.14205	5.20462	5.29138	5.30125	4.53027
203828_s_at	IL32	8.37154	8.20055	8.3987	6.40812	4.72826	5.64732
223235_s_at	SMOC2	7.03673	7.65116	5.28383	4.65872	4.08197	3.89804
241426_at	CEP44	5.6365	5.60277	5.63888	6.21626	6.08579	5.45618
1558686_at	NA	4.66099	4.47647	4.50011	4.56108	4.03802	3.80146
201167_x_at	ARHGDIA	7.60158	7.2604	6.78805	7.51771	6.68289	6.7591
AFFX-M27830_M_at	NA	7.96224	8.26234	8.00699	9.0208	9.64042	8.26221
218644_at	PLEK2	11.5713	11.662	11.9504	7.93237	6.91453	7.17447
1557248_at	NA	4.28984	4.1588	4.30187	7.77397	7.17328	7.01654
221188_s_at	CIDEB	6.80237	6.89137	6.27766	5.96731	5.26311	5.20993
1556759_at	NA	2.4886	2.6823	2.59618	3.18725	2.4835	2.43062
234083_at	NA	3.61389	3.77599	3.56406	4.40653	3.83944	3.65083
228978_at	NA	5.25999	5.04883	5.3119	6.35848	5.67686	5.60314
238381_x_at	NA	5.39423	5.36173	5.18171	5.16948	5.08692	4.41449
211045_s_at	KCNH6	3.80062	4.16288	3.89798	4.46156	4.3816	3.70657
216617_s_at	MAG	5.27659	5.92028	5.46563	5.80045	5.38289	5.04561
230559_x_at	FGD4	9.991	9.70093	9.81909	10.6793	10.2269	9.92465
222694_at	MGC2752	7.45593	7.26561	7.37935	7.82527	7.16636	7.07086
216762_at	NA	4.17492	4.14519	4.00001	4.2921	3.83942	3.53805
221272_s_at	C1orf21	6.61595	5.93185	6.2196	7.65922	6.81768	6.90556
234694_at	CNTROB	6.06264	6.09816	5.5936	6.40173	6.06386	5.6482
206156_at	GJB5	9.57971	9.32978	9.08325	4.46144	3.26057	3.70831
235381_at	RSF1	10.8222	10.8333	10.4661	9.84777	9.43321	9.09536
224067_at	NA	4.90965	4.99202	4.84282	5.48054	4.86975	4.72864
212862_at	CDS2	10.1036	10.1092	9.7712	10.3016	10.3859	9.55009
205144_at	NA	6.58472	6.5897	6.20935	6.86915	6.44442	6.11769
206513_at	AIM2	4.00114	4.01475	4.03969	4.71667	3.24466	3.96531
1560207_at	RAD21-AS1	5.47911	5.32151	4.95619	5.49281	5.37715	4.74163
1570177_at	NA	5.47758	5.98092	5.4614	5.741	5.47248	4.99022
238439_at	ANKRD22	9.03544	9.21867	7.87665	4.71378	5.80706	3.96346
212392_s_at	NA	6.55099	6.40058	6.73465	7.47116	6.78286	6.72086
228179_at	NA	6.83042	6.36625	6.09415	6.41955	5.99511	5.66933
1555213_a_at	CLEC7A	6.94783	6.93741	6.85868	7.18323	6.7462	6.4331
1557206_at	C17orf104	5.7171	5.54153	5.36872	5.74727	5.21837	4.99748
205749_at	CYP1A1	5.54182	6.45503	3.16931	4.01452	4.2507	3.26478
1556809_a_at	NA	7.07271	7.00372	6.51561	6.21677	6.2963	5.46734
234492_at	NA	2.67603	2.83743	2.77664	3.00367	2.82938	2.25435
1556203_a_at	SRGAP2	3.20883	4.00536	3.17556	3.47332	3.25948	2.72403
205825_at	PCSK1	3.5194	3.75961	3.54515	4.98469	4.26377	4.23557
240506_at	NA	5.64328	5.38588	5.38184	5.17284	5.11984	4.42384
236753_at	LINC00689	5.45366	5.57127	5.40891	5.85961	5.30038	5.11154
206280_at	CDH18	4.37929	3.99265	4.34361	6.42877	6.29281	5.68084
1555137_a_at	FGD6	7.73209	7.32552	8.15512	5.71398	4.42641	4.96636
238725_at	IRF1	7.77789	7.93926	7.57254	8.05096	6.45769	7.30351
203232_s_at	ATXN1	7.70897	6.78461	6.88292	8.27874	7.51923	7.53141
219888_at	SPAG4	6.98477	7.05989	6.20535	6.89439	6.58748	6.14766
208294_x_at	CSHL1	3.90385	3.69624	3.66367	4.59973	3.96232	3.85303
242430_at	NA	4.13061	3.98268	4.04541	4.56666	3.6663	3.81998
215505_s_at	STRN3	5.18422	5.35395	4.25322	3.58245	3.67843	2.83582
232944_at	NA	5.0524	4.87324	4.63888	5.10689	4.20689	4.36041
1555935_s_at	HUNK	3.45859	3.46542	3.49801	3.81854	3.38777	3.0722
219665_at	NUDT18	6.76855	7.02771	6.4801	6.6492	6.5922	5.90286
211998_at	NA	11.0294	10.422	10.4879	10.8104	10.2261	10.0642
230025_at	GJD3	3.2185	3.04409	3.0694	3.59953	3.20161	2.85381
1561896_at	LOC100996578	2.872	3.41572	3.25384	3.60042	3.15284	2.85527
212601_at	ZZEF1	9.85768	9.64242	9.83964	9.64225	9.25813	8.89721
227069_at	CUX1	6.88867	6.41736	7.00083	6.57514	5.55998	5.83034
235924_at	NA	10.7667	10.5261	9.58935	5.27546	4.60406	4.53089
209568_s_at	RGL1	9.48547	9.22755	8.94373	11.6558	11.4358	10.9115
225241_at	CCDC80	6.72768	6.55199	6.21236	8.52071	8.04339	7.77643
203821_at	HBEGF	11.8565	12.1941	12.7077	10.6957	8.25829	9.95153
235666_at	ITGA8	3.84897	4.01662	4.06477	4.39694	3.87229	3.65292
228525_at	LRP3	5.20381	5.66175	5.33941	6.57397	6.40058	5.83051
243423_at	NA	3.38598	3.06168	3.06011	4.5607	3.83678	3.81727
205914_s_at	GRIN1	3.37958	3.43669	3.10305	3.52363	2.99736	2.78064
221009_s_at	ANGPTL4	9.16771	8.72037	9.13098	10.2413	8.52685	9.49831
240550_at	NA	7.68306	7.064	6.87813	7.09915	6.7578	6.35648
235481_at	COMMD10	3.16316	3.12417	3.51963	3.64678	2.85262	2.90442
219028_at	HIPK2	6.28816	6.17648	6.09415	6.96072	6.48238	6.21901
233159_at	NA	4.62393	5.01721	4.23808	5.6111	4.91409	4.8694
229092_at	NR2F2	7.60603	7.91172	7.0674	9.73993	9.47613	8.99835
234662_at	RAD21L1	3.53913	3.56799	3.09438	3.51384	3.02238	2.77257
211472_at	PLXNB2	4.71946	5.16584	4.68398	5.4483	4.83756	4.70711
215553_x_at	NA	6.19981	6.23028	5.82313	6.13809	5.83447	5.39709
239637_at	RAB18	11.4321	11.0807	10.5456	10.1933	9.85142	9.45276
227250_at	KREMEN1	9.18942	9.15676	9.31306	7.09214	6.70518	6.35183
205128_x_at	PTGS1	10.7246	10.7925	10.6676	10.7509	10.9772	10.0108
236859_at	RUNX2	4.96885	4.51335	4.11295	5.77433	5.42795	5.03464
230912_at	ASPDH	5.62461	5.80555	5.56793	5.98035	5.60648	5.24093
224009_x_at	DHRS9	4.55372	4.51774	4.09403	6.87002	6.58774	6.13064
243589_at	NA	4.82628	5.30326	4.76022	4.48406	4.4874	3.74541
1570155_at	NA	3.76148	3.99107	3.72827	5.80608	6.33654	5.06743
239363_at	NA	8.76927	8.3772	8.77835	9.09874	8.0751	8.36009
206784_at	AQP8	4.55461	4.69125	4.24108	5.01222	4.43667	4.27371
205131_x_at	CLEC11A	5.96242	6.26809	6.17758	7.89903	7.28488	7.16151
206730_at	GRIA3	4.65195	4.4087	4.54861	5.15721	4.54894	4.41977
205255_x_at	TCF7	9.12196	9.25692	9.26443	9.32423	8.72888	8.58684
234810_at	ZFP1	3.80771	3.9569	3.5073	3.93057	3.51525	3.19322
208776_at	PSMD11	11.0916	10.8442	10.1519	9.98778	9.64375	9.25044
206558_at	SIM2	6.86846	6.30385	6.58681	8.81991	8.87896	8.08276
242681_at	NA	4.71081	5.24599	4.69587	4.59694	4.52063	3.85983
213012_at	NEDD4	9.56524	9.34902	9.37461	10.3631	9.87439	9.62606
207601_at	SULT1B1	3.33278	2.9704	3.47458	9.6211	9.71192	8.88424
203185_at	RASSF2	2.94612	3.79336	3.46468	6.63807	6.73966	5.90132
205285_s_at	FYB	4.86543	4.75421	4.75983	5.41466	4.33007	4.6781
220736_at	SLC19A3	3.5308	3.77691	3.64819	4.16652	4.40891	3.42996
236931_at	NA	5.39629	5.19933	5.33896	5.2981	5.67335	4.56159
237590_at	NA	4.85929	4.8248	4.74263	4.90599	4.44711	4.16961
208141_s_at	DOHH	9.07704	9.16967	9.13883	9.36873	8.90581	8.6329
215252_at	NA	4.89341	5.06852	5.00383	5.42653	5.17349	4.69101
210398_x_at	FUT6	4.57987	4.47072	4.35977	4.59812	4.2201	3.86282
226979_at	MAP3K2	10.894	10.8452	10.7791	10.1948	9.08069	9.45952
209926_at	MEF2BNB	7.59973	7.66141	7.14794	7.87614	7.63882	7.14097
220828_s_at	FLJ11292	6.36154	6.65864	6.17614	6.38179	6.11061	5.64681
242232_at	NA	5.36058	5.9154	5.22788	5.48294	4.96042	4.74866
214266_s_at	PDLIM7	7.06891	6.47757	6.37172	7.70012	6.74371	6.96654
232518_at	HELZ2	4.95684	5.07928	4.87631	5.18935	4.97234	4.45596
205698_s_at	MAP2K6	7.57006	7.83486	6.09343	6.89098	6.79311	6.15759
228646_at	PPP1R1C	6.44717	6.68745	7.01684	4.40706	3.29293	3.67386
202718_at	IGFBP2	7.47759	7.49703	7.07395	10.9078	10.4409	10.1758
238342_at	NA	4.81001	4.95686	4.96595	4.78443	4.16158	4.05259
232888_at	ISM1	3.56912	3.25346	3.2519	3.79117	3.32815	3.05963
204338_s_at	RGS4	4.1655	4.10674	4.39642	9.52347	9.21629	8.79299
1558425_x_at	NA	6.05128	5.92909	5.88271	5.66749	5.27637	4.93827
240402_at	KIRREL3	3.78989	3.85309	3.91431	4.69234	4.42407	3.96319
239063_at	NA	5.57286	6.26658	5.8232	5.79364	5.62962	5.06453
202369_s_at	TRAM2	10.6969	10.4258	9.98263	12.0492	11.7673	11.3202
238741_at	FAM83A	8.78362	8.68512	9.61214	4.95647	4.92858	4.22759
226968_at	KIF1B	10.8438	10.6587	10.6913	10.266	9.83026	9.53732
219779_at	ZFHX4	5.69576	6.01559	6.00859	6.93643	7.03474	6.20779
1552777_a_at	RAET1E	6.80151	6.3393	6.30194	7.54551	6.69731	6.81688
1553683_s_at	FBXL14	4.65743	5.02206	5.41063	4.67137	4.56984	3.94299
219668_at	GDAP1L1	3.35998	3.65455	3.27659	3.79661	3.13902	3.06837
226724_s_at	PSPC1	8.42069	8.10756	7.6596	7.92815	7.52138	7.19996
227570_at	TMEM86A	5.03656	5.12626	5.48771	6.11654	5.76438	5.38897
216452_at	TRPM3	4.04794	3.3627	3.38693	3.9697	3.40483	3.24235
241066_at	ZNF449	5.22202	5.04757	5.1952	5.24133	4.97255	4.51416
1561956_at	NA	3.38349	3.54925	3.2036	3.63444	3.12913	2.90734
1558378_a_at	AHNAK2	6.7221	6.68817	7.12234	8.19194	7.51688	7.4649
227923_at	SHANK3	4.29836	3.52117	3.71968	5.84908	5.24762	5.12258
231667_at	SLC39A5	5.7394	5.53802	5.47252	5.88832	5.52721	5.16241
226055_at	ARRDC2	6.58163	6.69891	6.77031	7.7187	6.79175	6.99353
1559410_at	NA	5.96158	6.25928	5.64391	6.04336	6.08888	5.31851
235019_at	CPM	3.26702	3.13001	3.07344	3.52133	3.52133	2.79658
1554668_a_at	FAM151A	4.62529	4.26502	4.96152	3.91689	3.39472	3.1926
239023_at	NA	3.97718	4.00862	3.70541	4.4937	4.06621	3.76943
228197_at	C1orf86	7.03685	7.12394	7.07647	7.60916	6.90559	6.88562
1553423_a_at	SLFN13	3.77164	3.61146	3.59986	3.88552	3.31915	3.16211
212822_at	HEG1	7.41932	7.07571	6.54714	8.98145	8.44336	8.2582
240988_x_at	NA	7.17307	7.17475	6.75822	7.07033	6.79498	6.34732
227693_at	WDR20	9.4182	9.3425	9.3806	9.22085	9.02659	8.49807
1555009_a_at	SYNJ2	6.06235	5.9826	6.75503	7.01676	6.10322	6.29419
211467_s_at	NFIB	6.51385	6.40046	6.0078	7.34917	6.25499	6.62673
231234_at	CTSC	9.05404	8.42888	8.17401	8.12962	7.93163	7.40725
201971_s_at	ATP6V1A	7.16017	6.97895	6.12271	6.73434	6.29511	6.01234
227252_at	LRP10	7.50596	7.26796	7.67542	7.16354	6.95312	6.4416
209710_at	GATA2	6.50878	6.65915	6.52528	9.74571	9.30002	9.02408
233555_s_at	SULF2	6.77224	6.68742	7.4695	5.4783	4.32562	4.75697
229401_at	IL17RE	6.48451	6.57259	6.27897	5.96703	5.7289	5.24574
225935_at	CUX1	10.1659	9.75669	9.53595	9.69943	9.13153	8.97818
1561123_at	NA	3.02701	3.63052	3.15408	3.4416	2.86584	2.72044
1557131_at	LOC254100	4.2884	5.57272	4.27932	4.63595	5.00697	3.91494
1563364_at	NA	2.86646	3.19509	3.07344	3.03226	2.70327	2.31147
214171_s_at	U2AF2	4.85737	5.08046	4.8494	5.13776	4.92263	4.41712
238407_at	NA	4.95716	5.01296	4.8016	4.98838	4.62926	4.26778
235976_at	SLITRK6	8.48103	9.28915	8.22851	4.52902	4.52902	3.80886
219738_s_at	PCDH9	4.83502	4.84431	5.26097	6.03854	5.80539	5.31845
211323_s_at	ITPR1	5.35802	5.35709	5.20515	5.21566	4.69152	4.4956
242402_x_at	ARAP2	6.29187	6.6367	6.43533	7.00702	6.54879	6.28707
212092_at	PEG10	10.4169	10.4305	9.04538	8.66395	8.05636	7.94407
231700_at	GUCA1A	4.62858	4.46342	4.77412	5.19954	4.9816	4.47995
222895_s_at	BCL11B	8.07253	8.32425	7.01271	4.47049	4.45725	3.75098
232554_at	LRRC56	6.27561	6.28092	6.28662	6.64613	6.04728	5.92682
243609_at	C9orf135	4.34245	4.21055	4.25994	4.69284	4.18926	3.97366
216566_at	CKAP2	3.91137	3.79277	3.83524	4.1112	3.66231	3.39204
1562083_at	NA	4.1468	3.71981	3.76354	3.66034	3.2359	2.94138
209287_s_at	CDC42EP3	7.75621	7.49373	8.00251	8.20979	7.99711	7.49115
206471_s_at	PLXNC1	6.12794	6.04521	6.13949	6.07597	4.97307	5.35737
236179_at	CDH11	3.9472	4.08144	4.03988	9.15086	9.40616	8.43317
213636_at	KIAA1045	3.79162	3.77239	3.76537	4.13873	3.86995	3.42119
237011_at	LOC643837	5.26959	5.27013	6.09112	5.85962	5.01515	5.14252
230446_at	NA	7.37874	7.12664	7.25703	5.87643	5.72812	5.15947
226541_at	FBXO30	9.36361	9.4757	8.55262	8.66691	8.5579	7.95005
234248_at	NA	3.1647	3.11058	3.13681	3.76461	3.09371	3.04786
229555_at	GALNT5	8.10855	8.00162	6.81822	5.59325	5.14962	4.87666
225016_at	APCDD1	4.64139	4.486	4.69974	5.57389	5.48419	4.85771
1559982_s_at	AKR1E2	4.55626	4.82546	5.03917	5.02385	4.67533	4.30791
204038_s_at	LPAR1	6.67803	6.98482	7.02174	9.38582	9.56612	8.67047
244475_at	NA	4.52693	4.81263	4.287	5.17133	4.8514	4.45648
236765_at	NA	3.04187	3.33246	3.22941	3.52844	3.19679	2.81372
207603_at	SLC4A7	5.15849	4.95145	5.14381	5.33269	4.89334	4.61816
1566081_at	DLEU7	3.26377	2.9663	2.80107	4.07397	3.53242	3.36058
223688_s_at	LY6K	5.30628	4.91437	4.2055	7.15396	7.25879	6.44064
206987_x_at	FGF18	3.74945	3.65226	3.71032	5.04716	4.54748	4.33401
208518_s_at	PER2	5.21625	4.19013	4.31303	4.38737	3.51745	3.67437
212091_s_at	COL6A1	5.48991	5.03779	5.41877	7.60298	7.10218	6.89003
201123_s_at	EIF5A	6.08391	6.09006	4.7957	6.10333	5.66718	5.39064
1556117_at	LOC79015	4.26366	3.76005	3.83683	6.43412	6.22146	5.72186
226147_s_at	PIGR	6.33768	5.62748	5.03676	4.95485	4.6842	4.24263
213051_at	ZC3HAV1	10.8205	10.0004	10.4516	9.55546	8.7466	8.84329
225289_at	STAT3	10.6634	10.5751	10.2578	9.53498	9.25129	8.82411
205495_s_at	GNLY	4.47929	4.46529	4.25031	4.63252	4.37688	3.92173
209946_at	VEGFC	10.8479	10.825	11.0856	11.0618	10.5051	10.3512
240033_at	PLG	3.28478	3.45439	3.4358	3.62066	3.47933	2.91068
227780_s_at	ECSCR	5.91614	5.53212	5.25951	5.69914	5.00128	4.98937
1555725_a_at	RGS5	4.40363	4.492	4.32067	5.01241	4.45158	4.30284
206185_at	CRYBB1	4.69189	4.62686	4.70727	5.18951	5.12603	4.4801
1556199_a_at	RGS9BP	3.79567	3.55404	3.52818	4.83453	4.79457	4.12521
1558896_at	IBA57	6.92061	5.75619	6.02628	5.8225	4.33964	5.11334
227115_at	LOC100506870	4.22421	4.70815	3.84608	7.28907	8.02624	6.57993
237021_at	LOC144486	4.45111	4.79293	4.33071	4.68912	4.63921	3.98011
207131_x_at	NA	5.52566	6.16958	5.68224	5.5463	5.12908	4.83796
235030_at	NXPE3	7.53862	6.95314	6.38074	7.58177	6.76464	6.87431
238405_at	NA	6.17291	6.31146	5.83034	6.1703	5.59223	5.46319
211705_s_at	SORBS1	4.96932	4.54753	4.74837	4.82147	4.43332	4.11448
1559975_at	BTG1	6.31247	5.5744	5.02204	5.9543	5.50223	5.24751
219102_at	RCN3	6.33508	6.24756	6.26705	7.05764	6.72257	6.35094
230744_at	FSTL1	4.52153	3.89427	3.75533	7.11034	7.00443	6.40391
1557885_at	NA	3.62357	3.23195	3.6638	3.89117	3.72422	3.18479
1557633_at	POM121L8P	4.36183	4.72479	4.60226	4.6251	4.17889	3.9189
1569675_at	POU2AF1	3.70958	3.70095	2.66662	3.33528	3.51104	2.62945
1552338_at	GSC	3.4524	3.30369	3.19379	3.86348	3.38006	3.15827
204733_at	KLK6	9.01966	9.04102	9.89608	5.92989	5.3718	5.22484
210452_x_at	NA	4.52397	4.44991	3.77483	4.17657	3.97418	3.47193
230543_at	USP9X	4.95968	4.86265	4.57104	5.37209	4.95612	4.6676
230707_at	SORL1	4.26558	4.33331	4.3056	4.77139	4.75979	4.06699
242021_at	XBP1	5.76351	5.93093	5.5576	5.78041	5.57418	5.07644
230474_at	UBIAD1	5.64534	5.727	5.79939	5.76898	5.32494	5.0651
1560775_at	NA	4.34361	4.82505	3.4596	4.28738	4.4795	3.58422
1566096_x_at	NA	3.87751	4.36599	4.00001	4.09153	4.07179	3.38837
236726_at	RGS6	3.61844	4.02934	3.62141	3.89117	3.59755	3.1881
239823_at	NA	11.2312	10.6017	10.2333	9.67706	8.84597	8.97405
230184_at	LOC100506421	4.06384	4.24015	4.00001	8.65967	8.70673	7.95687
204599_s_at	MRPL28	9.52346	9.73093	9.35835	9.64496	9.21031	8.94225
241773_at	NA	8.31545	8.02262	8.32851	10.8137	10.2931	10.111
215663_at	MBNL1	2.82442	2.83925	2.77154	3.1772	2.70902	2.47462
239244_at	LOC100507616	3.09834	3.37337	3.20564	3.47743	3.1403	2.77512
232516_x_at	DAP3	8.54449	8.57133	8.10522	8.35671	8.16863	7.65472
1558448_a_at	NA	3.77447	3.64903	3.54314	4.03777	3.76336	3.33591
1563830_a_at	FHAD1	3.61419	3.4857	3.54147	3.98512	3.51745	3.28328
242592_at	GPR137C	6.54859	6.73018	6.13032	7.44064	7.29547	6.73881
236129_at	GALNT5	8.09181	7.68635	6.64809	4.82176	3.9772	4.12002
241875_at	NA	5.1878	5.20161	5.24662	5.25436	5.27827	4.5532
1557543_at	NA	6.10963	6.25324	5.78113	5.91893	5.38888	5.21783
1565879_at	NA	4.06041	4.48952	4.00001	4.49537	3.70798	3.7946
229441_at	PRSS23	7.27574	7.382	7.17475	9.62019	9.49489	8.91953
1560725_at	NA	4.76134	4.6951	4.56562	5.15655	4.58609	4.45619
220166_at	CNNM1	3.59717	3.4182	3.49093	4.27166	3.96983	3.57211
229508_at	U2AF2	5.60831	5.62257	5.41179	5.95481	5.4785	5.25551
236744_at	PHPT1	5.4538	5.51216	5.45135	5.76063	5.0516	5.06133
207521_s_at	ATP2A3	4.00536	3.77216	3.76101	4.03244	3.44067	3.33327
210222_s_at	RTN1	4.55887	4.33279	4.56509	4.98116	4.74681	4.28211
1570629_at	NA	3.40794	3.22414	3.14002	3.62002	2.62645	2.92108
1562879_at	NA	4.87282	5.76734	5.02795	5.53468	5.7699	4.83576
1569256_a_at	FAM43B	4.46163	4.37471	4.64578	8.96629	8.53435	8.26737
234286_at	PPP1R12C	5.64867	6.08032	5.67182	6.12616	5.80476	5.4273
211048_s_at	PDIA4	11.3703	11.3554	9.67255	10.5434	10.8154	9.84457
243760_at	CLDN12	6.94202	7.06708	6.59407	7.05068	6.98874	6.35187
242528_at	HOXA-AS2	5.55408	5.29371	5.25899	6.09387	5.24784	5.39518
208016_s_at	AGTR1	3.1851	3.10497	3.10621	6.62405	6.23416	5.9257
212758_s_at	ZEB1	4.86653	4.60874	5.32394	9.59111	9.00509	8.89301
218000_s_at	PHLDA1	8.9869	9.58556	7.41123	8.00341	8.25397	7.30558
216379_x_at	CD24	13.2731	13.1188	12.8308	10.5287	10.7952	9.83122
208721_s_at	ANAPC5	4.89968	4.56053	4.13768	4.62712	3.92786	3.92968
205385_at	MDM2	5.40257	5.8228	5.08819	5.35899	4.75956	4.66179
206013_s_at	ACTL6B	3.8889	4.03565	3.75501	4.36347	3.62474	3.66654
228303_at	GALNT6	8.30054	8.34089	8.57945	5.67266	5.23852	4.97577
220994_s_at	STXBP6	4.64078	3.72772	3.68185	9.88283	9.67525	9.18602
1561369_at	NA	3.38553	3.28405	3.02553	3.62395	3.25955	2.9273
1553879_a_at	GOT1L1	3.70985	4.00536	3.77882	3.98308	3.53831	3.28646
1564040_a_at	TMEM235	3.32507	3.18551	3.6162	3.60642	3.19864	2.90995
240531_at	NA	4.40721	4.33904	3.88808	4.59722	4.34419	3.90092
211356_x_at	LEPR	5.46644	5.41526	4.64332	6.24593	6.13236	5.54972
1569748_at	PRKCZ	4.9107	5.16356	4.75001	5.08884	4.23309	4.39296
205155_s_at	SPTBN2	5.13629	5.24634	5.78832	4.90793	4.53749	4.21208
215799_at	NA	4.81556	4.69896	4.61475	5.17858	4.57622	4.48279
238548_at	NA	6.14831	6.20955	6.93545	8.69865	8.0181	8.0029
230054_at	NA	7.1014	7.46291	6.28534	6.58762	6.68872	5.89218
216598_s_at	CCL2	5.73408	5.45919	4.84771	8.0918	6.49475	7.3965
1558109_x_at	LOC283788	4.66955	4.41632	4.42644	5.85649	5.37989	5.16121
231466_at	FAM71F1	4.5205	4.54734	4.58061	4.70597	3.8849	4.01074
204114_at	NID2	7.37693	7.21663	7.13918	9.74573	9.7477	9.05062
208356_x_at	CSH1	3.47932	3.16916	3.59856	4.05175	3.81767	3.35679
1566995_at	NA	3.22608	3.56869	3.25118	3.54974	3.26464	2.85505
202421_at	IGSF3	9.75825	9.739	9.37343	7.74975	7.1918	7.05526
211948_x_at	PRRC2C	10.6705	10.5505	10.6174	10.6658	10.2073	9.97131
229760_at	VEPH1	6.05128	5.97661	6.03487	6.61559	6.12907	5.92133
237245_at	NA	7.30583	7.0889	6.29618	6.9466	6.68123	6.2524
209663_s_at	ITGA7	5.5838	5.68923	5.7203	8.62898	7.4067	7.9348
201465_s_at	JUN	7.85016	8.67309	8.06034	9.29178	8.20175	8.59761
1556805_at	NA	4.10292	4.14569	3.73587	4.36358	4.73169	3.66944
203323_at	CAV2	12.4812	12.5193	11.8355	11.171	10.9612	10.4769
219799_s_at	DHRS9	4.9434	4.77175	5.05433	7.37305	7.30864	6.67936
213988_s_at	SAT1	9.32268	9.13879	8.50442	8.24376	8.4762	7.55031
235857_at	KCTD11	9.60884	9.60472	9.56648	9.20096	8.30788	8.50765
233225_at	NA	3.3367	3.37038	3.67802	4.42198	4.01448	3.72885
213481_at	S100A13	9.02914	8.54657	7.9724	8.9502	8.23096	8.25719
1555299_s_at	ERVW-1	4.63642	4.7893	4.4924	4.68709	4.45793	3.99443
1566645_at	NA	4.66881	5.12947	4.48366	4.72873	4.36059	4.03647
202575_at	CRABP2	10.1825	10.2715	8.98021	9.29317	8.5542	8.60107
210345_s_at	DNAH9	4.91674	4.68652	5.27223	5.25372	4.73231	4.56173
219856_at	C1orf116	8.89338	8.14076	8.65321	5.20597	5.27462	4.51473
204468_s_at	TIE1	3.72935	3.62806	4.2129	5.15387	3.84322	4.46267
204187_at	GMPR	6.36164	6.54353	6.36343	6.54147	6.38565	5.8507
211767_at	GINS4	7.59609	7.09367	7.49012	8.30332	7.76336	7.61274
206595_at	CST6	11.1105	11.1312	12.2832	6.65439	5.92429	5.96413
214895_s_at	ADAM10	9.24188	9.22583	8.55513	9.0742	8.97803	8.38439
220456_at	SPTLC3	5.0631	5.41721	5.09374	5.53473	5.21367	4.84509
1567015_at	NFE2L2	7.21862	6.77355	6.72999	6.89697	6.12462	6.20749
200696_s_at	GSN	7.957	7.82117	9.02518	10.2514	9.71839	9.56196
234423_x_at	LOC100996255	5.64622	5.91035	5.59792	5.65266	5.40595	4.96345
244434_at	GPR82	3.4251	4.38011	3.49825	3.91721	3.18892	3.22806
242676_at	NA	6.83737	6.84423	6.92599	6.24315	5.14399	5.55408
1570196_at	NA	3.55231	3.88772	3.77609	4.23918	3.90881	3.55041
226827_at	TMEM165	8.22411	8.17159	7.79322	7.67334	7.23744	6.98509
244358_at	NA	4.69566	5.52265	4.67135	4.91265	5.52487	4.22444
209136_s_at	USP10	8.36077	8.00899	7.51623	7.64349	7.2146	6.95529
237623_at	CST3	7.7137	6.87283	7.48693	8.21519	7.80179	7.52718
223595_at	TMEM133	7.88441	7.20302	6.88484	6.9544	6.57273	6.26646
225301_s_at	MYO5B	10.1947	10.4134	10.7023	8.08936	7.4926	7.40183
215565_at	NA	3.40983	3.77038	3.3001	4.68245	4.01097	3.99507
238362_at	NA	5.63478	5.66006	5.32445	5.29729	4.78091	4.61011
222816_s_at	ZCCHC2	7.38385	7.18153	6.22041	6.93381	5.88805	6.24674
241492_at	NA	6.48666	6.67518	6.46694	5.64162	5.32589	4.95455
220057_at	NA	6.25549	6.73324	6.31629	6.90637	6.52861	6.21994
241667_x_at	NA	5.3155	5.40364	5.29137	5.59589	5.26407	4.90965
1553046_s_at	GAL3ST2	4.18267	4.45343	4.44591	4.77691	4.69513	4.09079
208983_s_at	PECAM1	3.55771	3.5507	3.32271	4.95582	4.29567	4.26982
1563425_at	NA	5.66088	5.59026	5.41814	5.42007	5.33512	4.73449
242995_at	NA	5.19574	5.1348	5.39725	5.49943	5.30297	4.81429
1557302_at	ZNF585B	8.68673	8.7511	7.91139	8.65874	8.74687	7.97362
227976_at	SMIM10	5.01693	4.76613	4.20801	4.61376	4.51263	3.92872
200702_s_at	DDX24	9.09731	8.86898	8.75438	9.03887	8.29347	8.35388
231548_at	FOXO3	10.1353	9.73332	10.0481	10.0631	9.52533	9.37876
202628_s_at	SERPINE1	10.9193	10.4955	10.8802	12.7196	10.9409	12.0353
236093_at	NA	7.25155	7.20187	7.29997	8.26162	8.00026	7.5774
1560905_at	NA	2.77327	3.04841	2.79469	3.51514	3.20128	2.83109
234269_at	NA	2.80059	2.83777	2.69581	3.21326	3.0862	2.52924
207959_s_at	DNAH9	6.06258	5.85576	5.93734	5.77875	5.50688	5.09475
236434_at	PES1	4.96767	4.76812	4.50176	5.89571	5.99304	5.21188
230440_at	ZNF469	5.91447	6.08886	6.40343	8.19663	6.87567	7.51282
214630_at	CYP11B2	4.56109	4.92789	4.99	5.15655	5.04763	4.47276
205579_at	HRH1	9.27745	8.99918	9.3294	11.0079	10.5524	10.3242
206120_at	CD33	3.96577	4.10056	4.27932	4.97497	4.63063	4.29135
1559025_at	2013-09-09	3.95972	4.28202	3.43934	4.29397	3.43422	3.61042
208373_s_at	P2RY6	6.76115	6.633	6.06979	6.13313	5.68051	5.4496
231048_at	NA	4.37433	4.1541	4.25959	4.99721	3.95466	4.31401
239693_at	SNX24	4.14953	3.68927	3.77343	3.82402	3.70971	3.14089
236193_at	HIST1H2BC	6.4999	6.04734	7.13969	4.63097	3.99775	3.94801
221861_at	ARRB1	5.53639	5.70685	5.47081	6.57935	6.18207	5.89676
221914_at	SYN1	3.60936	3.66846	3.86381	5.7051	4.20462	5.02256
215043_s_at	NA	6.61621	6.63866	6.64274	6.84314	6.68824	6.16071
237463_at	ZFPM1	5.52566	5.79163	5.7781	6.0332	5.8955	5.35122
215032_at	RREB1	4.40773	4.33755	4.05993	4.97755	4.24229	4.29578
229024_at	NA	3.85075	3.01743	3.4626	7.39503	7.61274	6.7134
244384_at	NA	4.71748	4.90657	4.58507	4.71795	4.25019	4.03662
1566842_at	NA	4.55874	4.00536	3.92821	4.63177	4.204	3.95059
237620_at	ODF3L2	4.45881	4.6135	4.48448	4.76613	4.64139	4.08503
229740_at	SMIM5	4.09362	4.31925	4.26395	4.64357	4.11976	3.96273
236778_at	NA	3.92632	3.39107	3.36978	4.01962	3.6767	3.33878
243205_at	CEP95	5.13662	5.2502	5.38908	4.93234	4.68121	4.25158
214371_at	NA	4.01449	3.67848	3.38693	3.71236	3.75911	3.03162
231133_at	CCDC164	3.27385	3.25346	3.32369	3.88791	3.32525	3.20756
204560_at	FKBP5	6.64327	6.81647	6.31226	7.0677	6.6822	6.38735
216604_s_at	SLC7A8	5.84842	5.78084	3.74808	4.08347	3.1436	3.40319
217378_x_at	NA	5.38897	5.18295	4.91903	5.32406	5.2263	4.64383
221693_s_at	MRPS18A	10.4936	10.3102	9.40868	10.3593	9.87497	9.67909
232447_at	NA	4.08897	4.14771	4.34177	4.35175	3.94148	3.67166
32094_at	SAFB2	9.25696	9.04145	9.70367	10.7856	10.06	10.106
244439_at	SPRED1	6.36826	5.92514	6.26646	6.50293	5.99275	5.82352
217529_at	ORAI2	6.5356	6.17558	6.40082	7.27771	6.6137	6.59867
207616_s_at	TANK	7.98605	7.69401	6.88473	7.0602	6.79824	6.38132
215585_at	NA	3.54801	3.77922	3.67807	3.86803	3.50654	3.18958
210387_at	NA	5.02349	4.68142	5.33957	3.8536	3.12969	3.17548
1570085_at	LOC100506679	3.7577	3.87382	3.87296	4.11373	3.66768	3.43574
244507_at	NA	3.73861	3.78041	3.71231	3.91904	3.47591	3.2411
1565580_s_at	TATDN2	3.99251	4.09912	3.71493	4.17891	3.68426	3.501
241312_at	NA	4.10402	3.74171	4.39461	4.03234	3.13015	3.3545
1561214_at	NA	3.58006	4.08182	4.14409	3.9749	4.32519	3.29714
208155_x_at	NA	3.95817	3.87553	3.9723	4.43832	3.98348	3.76062
1567379_at	NA	2.59654	2.7125	2.60316	3.13361	2.58357	2.45591
203487_s_at	ARMC8	8.30982	7.75003	8.44847	9.51284	9.33969	8.83523
229291_at	RBM15	5.56115	5.65543	5.48312	6.03506	5.7797	5.35766
232574_at	XYLT1	4.15279	5.11806	5.54058	8.26026	7.54375	7.58323
202667_s_at	SLC39A7	10.0386	10.0075	9.69663	10.687	10.4674	10.01
1557016_a_at	C1orf177	4.08059	4.13215	4.02285	4.39348	3.84634	3.71665
216180_s_at	SYNJ2	6.40149	6.44048	6.66141	6.73948	5.8661	6.06291
213425_at	WNT5A	2.81827	2.42877	2.88202	10.8657	11.1076	10.1893
1554724_at	SLC6A11	8.45398	8.03048	7.79074	3.5882	4.51979	2.91201
206165_s_at	CLCA2	9.12491	9.15625	7.66663	5.49246	4.19517	4.81643
1554748_at	CLCNKB	5.77022	5.93674	5.62013	6.13555	5.95841	5.45955
204668_at	RNF24	6.77344	6.74722	7.35126	9.58956	9.2534	8.91411
235850_at	FAM162A	7.96616	8.10564	6.48202	7.93803	7.83489	7.26297
238519_at	NA	9.1051	8.70292	8.56723	8.13122	7.33396	7.45626
212618_at	ZNF609	8.64851	8.60418	8.0491	8.20615	7.57324	7.53125
228819_at	TSPAN18	5.98947	5.57628	5.68287	5.74837	5.35683	5.07382
244233_at	NA	5.97232	5.79856	6.02153	5.50066	5.39938	4.82614
220505_at	C9orf53	4.95713	4.80961	4.80906	5.94073	5.67223	5.26625
233319_x_at	NA	7.18414	7.2002	6.94647	7.21802	6.90701	6.54373
1566861_at	NA	3.2098	3.17029	3.23282	3.5612	3.20757	2.88695
223127_s_at	C1orf21	3.44387	3.41425	3.4626	4.17577	3.58133	3.50198
1568746_a_at	LOC646268	8.80916	9.01494	8.93695	6.309	5.11494	5.63574
206917_at	GNA13	4.69654	5.4032	5.42322	5.89832	5.26384	5.22536
208600_s_at	GPR39	5.49614	5.35709	5.62037	5.86753	5.12603	5.19478
242052_at	NA	4.96334	5.30576	5.11968	5.47706	5.10758	4.80431
217528_at	CLCA2	9.86339	9.80222	8.53886	6.73484	5.76185	6.06211
211560_s_at	ALAS2	4.41258	4.28066	4.18784	4.61563	3.88156	3.94293
204205_at	APOBEC3G	11.8049	11.9393	11.1689	9.12595	9.13371	8.45378
232151_at	MACC1	10.3479	9.78842	8.99866	3.64904	3.54821	2.97691
213004_at	ANGPTL2	4.29777	4.68288	4.67104	5.40699	5.14714	4.73487
205819_at	MARCO	5.10297	5.36258	4.97348	4.8406	4.44024	4.16865
237753_at	IL21R	3.91408	3.88203	4.27932	5.96553	6.49312	5.29395
209771_x_at	CD24	13.3368	13.1814	12.8548	10.5209	10.8181	9.84952
242231_at	NA	4.28085	4.7408	3.83949	4.95612	4.69241	4.28509
236039_at	LYPD5	4.85323	5.14033	5.07193	4.71484	4.61642	4.04381
228304_at	RBM43	7.0394	7.3249	6.54534	6.52994	6.67151	5.85892
213451_x_at	NA	5.2237	5.38906	5.51479	6.68065	6.46506	6.00965
242157_at	CHD9	7.54133	6.79612	7.76033	8.00231	6.79311	7.33134
240504_at	NA	3.79242	4.00695	3.8406	4.26359	3.70689	3.59268
203631_s_at	GPRC5B	3.63683	3.92033	3.77758	4.16941	3.8476	3.49893
240690_at	NA	6.27945	7.01589	5.80394	5.62829	5.14762	4.95786
206929_s_at	NFIC	7.24538	7.2551	7.09433	8.12987	7.66702	7.45966
226624_at	NA	8.34805	8.29265	8.2978	8.37912	8.0091	7.70921
204043_at	TCN2	6.50059	6.73012	6.45886	7.96512	7.70186	7.29523
215904_at	MLLT4	4.42964	4.41184	4.26466	4.59885	4.01149	3.92906
217876_at	GTF3C5	7.03365	6.93738	7.3751	7.61942	6.97481	6.9497
215285_s_at	PHTF1	9.12691	9.0822	8.68901	9.38689	9.27106	8.71719
238228_at	COG3	7.63604	8.07858	7.52309	6.9156	6.56772	6.24601
1561556_at	NA	3.76317	3.8676	3.71066	3.97987	3.96324	3.31046
1562853_x_at	NA	5.97828	6.24497	5.9485	6.22142	5.87078	5.55225
228770_at	GPR146	6.44055	6.11262	6.48867	8.44425	8.15001	7.77513
216017_s_at	NAB2	5.41548	5.53744	5.59693	6.01642	5.4593	5.34741
224546_at	NA	5.29468	5.73971	5.10486	5.93386	5.51305	5.26543
205307_s_at	KMO	3.88246	3.89747	3.57754	4.66442	4.13864	3.99602
1562642_at	NA	4.49723	4.94686	4.48238	4.69846	4.63475	4.03014
225233_at	MSI2	5.22558	4.40397	4.07684	4.03633	3.70903	3.36809
1562835_at	NA	4.28881	3.96872	4.08108	4.54865	4.13261	3.88051
235269_at	FAM83F	6.6046	7.17249	7.43173	5.05961	4.97092	4.3915
244316_at	C17orf98	3.50876	3.47717	3.39617	3.90688	3.44067	3.23878
224324_at	MRO	3.83374	3.72667	3.91624	4.52085	4.46338	3.85318
233723_at	NA	3.5668	3.56757	3.7686	5.51592	5.0879	4.84836
210307_s_at	KLHL25	5.87609	6.25265	5.96258	6.05846	5.59572	5.39101
202274_at	ACTG2	4.33615	4.51641	4.61411	7.53419	6.75252	6.86684
231141_at	NA	4.77018	4.61108	4.85644	4.82462	4.28105	4.15727
49679_s_at	MMP24	9.36913	9.35988	9.26034	9.90891	9.50967	9.24193
242202_at	NA	5.42327	5.28779	4.57807	4.69645	4.62887	4.02979
215774_s_at	SUCLG2	7.08953	6.86714	6.49326	7.10868	6.65895	6.44249
1559237_a_at	LOC100507108	6.06874	6.09187	6.15619	6.18445	6.08209	5.51853
242077_x_at	MB21D1	7.43156	7.66462	7.00705	7.00711	6.63572	6.34144
237046_x_at	IL34	6.78075	6.92642	6.75993	7.06559	6.86706	6.39995
229635_at	LOC100505702	3.99584	3.7033	4.01727	4.88304	4.66361	4.21765
213756_s_at	HSF1	6.03885	5.89052	5.58782	6.57212	5.96347	5.90686
1569588_x_at	NA	5.80179	5.98772	5.30106	5.58749	4.80447	4.92282
201615_x_at	CALD1	11.7032	11.6615	11.3923	12.0867	11.4894	11.4222
208539_x_at	NA	5.86494	6.3886	5.14549	4.88201	4.64406	4.21751
239565_at	DLG5-AS1	5.89607	5.91258	6.03487	6.42093	6.37875	5.75674
1566787_at	NA	3.91763	4.17301	4.22993	4.18033	3.61259	3.51614
AFFX-HUMISGF3A/M97935_5_at	STAT1	6.00935	5.70914	5.77303	5.76776	4.95545	5.10372
221314_at	GDF9	4.33743	4.18209	4.21741	4.4122	4.00791	3.74825
219301_s_at	CNTNAP2	10.5447	10.5593	10.3779	3.98512	3.48452	3.32118
239882_at	NA	4.90753	5.02778	5.15861	5.77131	5.47648	5.10749
212002_at	SZRD1	7.2438	6.76412	6.58875	6.92089	5.74923	6.25726
230183_at	EXT1	9.22284	9.29392	8.25445	8.96993	8.92524	8.30634
1557938_s_at	PTRF	7.90486	7.4401	7.08554	8.68783	7.96914	8.02427
228178_s_at	CHTF8	8.30437	8.34908	8.20978	8.01141	7.8641	7.34828
1556467_at	ZNF80	3.13612	2.89072	3.11117	3.45351	3.3773	2.79047
219150_s_at	ADAP1	5.65236	5.92525	5.88222	5.39177	3.9453	4.72891
242755_at	NA	3.7139	3.8929	3.63654	3.89184	3.31318	3.22902
222787_s_at	TMEM106B	10.9296	10.8504	10.5202	9.49252	8.89517	8.82977
243770_at	NA	5.52098	5.90589	5.00243	5.62021	5.55066	4.95755
239114_at	NA	3.9157	4.3007	4.03027	4.48724	3.67057	3.82487
206122_at	SOX15	11.5521	11.7547	11.4457	8.22414	7.68616	7.56189
234014_at	NPAS3	2.89262	3.03581	2.74533	3.63418	3.0277	2.97208
1562673_at	NA	3.86814	4.13557	3.92845	4.30826	3.63332	3.64634
207576_x_at	OXT	5.5854	5.91102	5.57187	6.40246	5.96358	5.74068
241030_at	NA	4.0645	4.62731	4.32463	4.29588	4.41978	3.63414
244308_at	NA	6.60067	6.41095	6.09267	7.44161	7.44976	6.77993
207425_s_at	2013-09-09	6.03487	5.99482	5.27577	6.04987	5.72683	5.38885
1568781_at	NA	10.8493	10.7041	10.0965	10.7901	10.4462	10.1297
1559817_at	LOC100288798	5.29046	4.57314	5.17278	5.3275	4.96534	4.66753
222007_s_at	FKBP8	6.94098	7.03396	5.29798	6.84914	6.55385	6.18948
230991_at	LOC100653206	7.20568	7.22316	7.01768	7.41181	7.19961	6.75225
1558875_at	SREBF1	7.59793	7.78551	7.55983	7.61831	7.29874	6.95883
204131_s_at	FOXO3	11.3415	11.1693	11.5188	11.8015	11.3004	11.1424
232853_at	NA	5.09794	4.82249	4.73485	4.79554	4.81851	4.13658
201848_s_at	BNIP3	10.4573	10.7722	10.2367	12.1967	12.0876	11.5378
215426_at	ZCCHC14	5.62858	5.48796	5.89587	5.90615	5.72931	5.24731
222033_s_at	FLT1	3.40697	3.3731	3.34285	4.25013	4.21177	3.59135
206195_x_at	GH2	3.09034	3.24013	3.04339	3.55779	3.18329	2.8993
231378_at	NA	6.12578	5.58507	5.47241	4.68789	4.09557	4.0295
215243_s_at	GJB3	10.3909	10.102	10.7631	7.50898	6.63328	6.8507
211165_x_at	EPHB2	5.12948	5.18502	5.20322	6.19152	5.48898	5.53335
202626_s_at	LYN	8.64289	8.42022	8.91571	6.78946	6.35307	6.13138
244532_x_at	NA	6.25252	6.11416	5.30964	5.96731	6.13236	5.30941
1559528_at	LOC100129917	4.37495	4.6369	3.86715	4.27932	4.71367	3.62144
239649_at	NA	4.51458	4.33768	4.64424	4.30126	3.807	3.64364
1559409_a_at	CC2D2A	4.67651	4.69148	4.31253	4.79785	4.10432	4.14037
241097_at	NA	4.89669	4.65315	5.01279	5.056	4.73444	4.39852
1554288_at	FAM160B1	3.14389	3.08376	3.24093	4.13009	3.89109	3.47261
1553105_s_at	DSG2	7.33765	7.29415	7.09176	5.741	5.19324	5.08354
241161_at	NA	3.29215	3.58487	3.65724	4.04545	3.38114	3.38827
1555326_a_at	ADAM9	7.5097	7.68812	6.80881	8.18591	8.0355	7.529
238386_x_at	NA	4.60571	5.16989	4.26003	4.32622	3.83664	3.66944
202833_s_at	AGT	10.6379	10.6336	10.2016	6.90212	6.3369	6.24536
231556_at	TECR	4.30001	4.82747	4.2988	4.59372	4.86116	3.93698
221348_at	NPPC	4.3569	4.54246	4.48044	4.78045	4.17459	4.12425
236098_at	SMIM6	3.85942	3.53171	3.62319	4.03592	3.61153	3.37985
234043_at	NA	3.62152	3.88246	3.52886	3.78234	3.59584	3.12628
217681_at	WNT7B	5.64684	5.62549	5.58178	5.45057	5.111	4.79507
233002_at	PPP4R4	8.19701	7.93162	7.47219	5.43957	5.15362	4.78464
214414_x_at	NA	4.35269	5.33553	4.78824	6.24284	5.39755	5.58808
51158_at	FAM174B	5.32097	5.48053	5.20648	5.44625	5.17812	4.79182
216957_at	USP22	4.01421	4.07129	3.94591	4.02332	3.68446	3.36906
239766_at	NA	4.03189	4.05985	4.02685	4.3759	4.07852	3.72171
202158_s_at	CELF2	3.90431	3.71854	4.1779	7.94895	7.6807	7.29479
1553593_a_at	TAL2	4.38601	4.48403	4.40549	4.60773	4.01149	3.95375
205792_at	WISP2	4.47541	4.52194	4.42646	4.94096	4.50215	4.28725
1570445_a_at	LOC643201	3.87492	3.71982	3.91129	4.61828	3.85696	3.96462
203083_at	THBS2	8.14215	8.16485	7.58671	8.1447	8.24421	7.49139
215326_at	PAK4	3.33153	2.87825	3.07545	3.63022	3.32438	2.97691
225981_at	HID1	5.97288	6.26681	6.4386	5.70409	5.45786	5.05084
1554114_s_at	SSH2	7.26572	6.90542	7.39111	7.07436	6.28426	6.42122
1553460_at	C2orf61	4.00536	3.99189	3.81608	3.97532	3.98233	3.3223
211901_s_at	PDE4A	5.87823	5.95562	5.99695	6.38176	5.86226	5.72883
1559670_at	LOC100506489	4.21	4.46342	4.44915	4.67823	4.11672	4.0253
241001_at	NA	4.15833	4.19473	3.77442	4.34034	4.12363	3.68788
1569756_at	NA	2.97553	2.94265	3.04935	3.72361	3.29696	3.07149
204099_at	SMARCD3	6.9172	7.10223	6.48432	7.71979	7.31249	7.0677
217396_at	NA	4.92599	4.98882	4.89734	5.31049	4.66751	4.65841
1559867_at	NA	7.87554	7.53969	6.796	10.9713	10.6785	10.3196
239898_x_at	ZNF286A	9.08379	9.06807	8.46853	8.11853	8.09568	7.46703
209083_at	CORO1A	10.1168	10.2053	10.3369	7.09311	6.95559	6.44172
201205_at	RRBP1	7.8763	7.80505	8.00743	9.25223	8.79217	8.60094
236432_at	NA	3.54314	3.79319	3.34822	3.40113	3.06792	2.74988
237241_at	ECT2	7.26666	6.59606	6.53119	7.23531	6.61164	6.58422
207111_at	EMR1	4.0243	3.71777	4.25419	4.65031	3.73141	3.99935
214935_at	NA	5.96565	5.75319	5.93622	6.05482	5.61804	5.40388
205535_s_at	PCDH7	10.1091	9.42291	10.3919	9.24798	8.5904	8.59708
205433_at	BCHE	8.6879	8.862	8.63597	7.16054	6.39327	6.50974
213093_at	PRKCA	5.89237	5.78185	5.39048	9.96582	9.74205	9.31508
235272_at	SBSN	5.3362	5.31136	5.61588	9.15851	8.43413	8.50782
224516_s_at	CXXC5	9.48691	9.6058	9.47437	10.8158	10.2742	10.1652
243025_at	XIAP	6.6291	7.54002	6.52512	6.32518	6.30922	5.6748
244081_at	NA	4.43099	4.4161	4.34119	4.6845	4.38562	4.03415
204669_s_at	RNF24	5.69059	5.47209	6.12608	8.03148	7.47629	7.3814
203109_at	UBE2M	7.30669	7.24281	6.5355	7.50406	7.0869	6.85404
243027_at	NA	2.8881	2.72865	2.77154	3.69211	3.56052	3.04225
214571_at	FGF3	5.29721	5.18955	5.48561	5.52013	5.56545	4.87036
225678_at	POLR3H	8.08158	7.79814	8.41041	7.83403	7.63012	7.18451
203999_at	SYT1	8.58184	8.4715	9.0703	8.41672	8.09767	7.76732
203998_s_at	SYT1	6.01038	5.4923	6.30092	5.55899	5.0879	4.90965
203692_s_at	E2F3	9.9334	9.22395	9.81159	9.37728	8.11987	8.72796
220921_at	NA	4.28509	3.97587	4.16468	4.57343	4.47771	3.92416
1560391_at	NA	4.55888	4.15146	4.37479	4.49937	4.30106	3.85035
220274_at	IQCA1	4.78668	4.68804	4.54801	4.75555	4.52376	4.10654
232631_at	CDH6	2.92126	3.02253	2.9183	3.42532	3.38242	2.77648
209584_x_at	APOBEC3C	9.55054	9.61626	9.58702	8.98309	8.94721	8.33437
1554408_a_at	TK1	8.97376	8.80559	8.95272	9.85469	9.34629	9.20599
211949_s_at	NOLC1	7.77379	7.73704	7.88559	7.8907	7.32728	7.24221
231399_at	RAB3IP	7.20009	6.53972	7.53329	4.59362	4.26754	3.94514
1557359_at	LOC285758	3.74834	3.39981	3.56245	4.05543	3.67812	3.4071
1557437_a_at	NA	3.40924	2.64124	3.01136	6.01049	5.24061	5.3622
227952_at	NA	6.82474	6.25031	5.61542	5.83986	5.80583	5.19169
221901_at	KIAA1644	6.05266	5.74332	6.17542	10.1908	9.70476	9.54262
1555117_at	NA	4.97741	4.80184	4.79543	5.03674	4.5601	4.38869
239196_at	ANKRD22	7.73215	8.00432	6.07288	3.18569	4.04822	2.53771
221969_at	PAX5	4.91403	4.73974	4.54516	4.88065	4.85771	4.23272
210544_s_at	ALDH3A2	7.6687	7.25092	7.13946	7.54507	7.34069	6.8974
1552424_at	KLHL10	4.09085	3.51566	4.02221	4.05432	3.47816	3.40682
223333_s_at	ANGPTL4	6.50222	6.3652	6.34489	7.13767	6.37544	6.49051
228376_at	GGTA1P	3.99553	4.04368	3.94332	4.42484	4.31508	3.77772
242171_at	NA	4.55567	4.46783	4.47773	5.00187	4.49807	4.35479
215431_at	SNTB1	3.30049	3.38401	3.64626	3.58865	3.30164	2.94164
210057_at	NA	7.86458	7.71554	7.84887	7.27031	6.57556	6.62333
243297_at	NA	5.21674	5.21938	5.23814	5.6219	5.28123	4.97501
203653_s_at	COIL	7.79317	7.33931	7.63397	7.78681	7.16892	7.14003
1558672_at	NA	3.68195	3.27825	3.83812	4.05414	3.53328	3.4076
213257_at	SARM1	4.92849	4.66695	4.3134	7.34423	7.17382	6.69774
217546_at	MT1M	4.7063	4.96885	4.64241	6.83081	5.50731	6.18438
1554466_a_at	C16orf13	8.335	8.23007	7.53108	8.78044	8.26901	8.13409
1553900_s_at	NA	4.6401	4.31686	4.63641	4.90374	4.66606	4.25759
220654_at	PPY2	3.88669	3.71654	4.20757	4.13602	3.75757	3.49001
213553_x_at	APOC1	9.16596	9.38405	8.65394	7.8192	7.39385	7.17325
242329_at	NA	7.64628	8.05812	9.0663	7.37602	6.244	6.73021
235242_at	NA	8.80321	8.89419	8.25149	7.48771	5.87316	6.84224
242230_at	ATXN1	7.59233	7.65809	7.32862	8.54195	8.06929	7.89659
216940_x_at	YBX1	5.37177	5.3121	4.94851	5.60136	5.05263	4.95612
204021_s_at	PURA	6.99591	6.89925	7.94995	7.80607	7.22709	7.16146
243925_at	NA	3.47449	3.62764	3.60621	3.7422	3.44067	3.09762
213407_at	PHLPP2	11.0441	10.2696	10.8434	10.7772	10.3008	10.1327
220138_at	HAND1	3.06335	3.17873	3.91303	4.69108	4.40298	4.04663
232721_at	TRIM55	3.62143	3.5166	3.6835	4.12341	3.88873	3.47896
227147_s_at	EGLN2	5.54585	5.38897	5.39116	5.75221	5.23944	5.1078
235744_at	PPTC7	6.51397	6.56736	5.4999	5.61169	4.87642	4.96738
203151_at	MAP1A	5.92725	6.02831	6.00217	7.67143	7.3404	7.02724
228515_at	NA	7.99833	8.21974	8.76946	8.34906	8.50773	7.70495
1562306_at	NA	3.11882	2.73501	2.96966	3.2978	2.95278	2.65375
234762_x_at	NLN	8.58822	8.62896	8.44994	8.61438	8.27731	7.9706
207664_at	ADAM2	3.12318	2.87261	2.8174	3.41519	2.89205	2.77154
1557007_a_at	NA	4.11768	3.96479	3.80788	4.12341	3.81579	3.47979
238193_at	NA	3.51093	3.79635	3.46503	4.41578	3.96137	3.77218
201866_s_at	NR3C1	10.7427	10.7737	10.7128	11.3966	10.9416	10.7533
236269_at	ZNF628	6.442	6.52851	6.28688	6.8324	6.29587	6.18948
236718_at	MYO10	8.92684	9.084	9.20751	9.00554	8.75516	8.36277
216975_x_at	NPAS1	5.72955	5.631	5.725	6.06571	5.53909	5.42296
219864_s_at	RCAN3	6.54216	6.55128	6.46611	5.81478	5.37552	5.17217
1557893_a_at	LOC100144597	4.25437	4.11756	4.26335	4.86697	4.46813	4.22444
237970_at	NA	3.85546	3.68071	3.87572	4.13273	4.15528	3.49021
233690_at	NA	6.35648	7.17116	5.70904	5.05961	5.24762	4.41712
1563709_at	NA	5.08729	4.96895	4.91385	5.40873	5.12393	4.76625
204685_s_at	ATP2B2	3.80313	3.68178	3.63368	4.13545	3.55633	3.49297
1558830_at	NA	4.27215	4.05557	4.00001	4.19654	3.96777	3.55413
226898_s_at	SFPQ	9.10538	9.04883	8.52954	8.95327	8.66328	8.31102
234365_at	NA	4.59589	4.56389	4.40637	4.73942	4.36194	4.09719
240963_x_at	PLXDC1	4.43859	4.449	4.33408	4.89533	4.64139	4.25339
242722_at	LMO7	9.59383	8.89944	9.1014	9.09971	8.77866	8.45795
1568807_a_at	RBM26-AS1	4.96752	5.18802	5.12967	3.73363	3.02949	3.09229
1562384_at	NA	5.23122	4.85282	4.9455	5.31002	5.04729	4.6688
1556409_a_at	NA	6.72136	6.91994	6.25366	4.75447	4.46813	4.11332
228215_at	NA	4.46145	4.11684	4.00614	5.27006	4.74513	4.62898
212641_at	HIVEP2	8.53944	8.05835	8.48094	7.68978	6.96742	7.04902
219655_at	C7orf10	7.9916	7.96875	7.39059	8.88385	8.28108	8.24333
1564985_a_at	SLC8A1	2.93468	3.27529	3.0476	3.60289	3.36527	2.96248
205236_x_at	SOD3	3.36538	3.35655	3.48886	3.81306	3.11496	3.1728
230115_at	DKFZp779M0652	4.30557	4.39182	4.44958	4.61259	4.44448	3.97248
220234_at	CA8	5.06109	4.84801	5.07955	6.12918	5.36513	5.48911
220786_s_at	SLC38A4	3.71139	3.61374	3.19874	5.23014	4.79223	4.59037
239458_at	ALS2CR12	3.51721	3.64585	4.0738	4.42009	4.24127	3.78032
219726_at	NLGN3	4.08623	4.31416	3.70314	4.52041	4.38492	3.88073
232043_at	GNG7	5.1082	4.73956	5.25745	5.28287	5.03616	4.64351
214636_at	CALCB	3.29567	3.19673	5.39111	3.98773	3.59528	3.34864
223074_s_at	AIF1L	7.54216	7.64275	7.83472	6.02377	5.89297	5.38472
236569_at	NA	7.21981	6.75186	7.07727	6.96078	6.47052	6.32181
208502_s_at	PITX1	4.06407	4.07799	3.81082	4.36781	3.68144	3.72911
216129_at	ATP9A	5.72268	6.019	5.41162	5.7727	5.40066	5.13406
205117_at	FGF1	7.2044	6.54389	7.5148	10.0583	9.24314	9.41964
203706_s_at	FZD7	9.87064	9.98298	8.76764	10.4746	10.1312	9.83607
229354_at	AHRR	4.5129	4.25711	4.33509	5.98962	5.90652	5.35122
1570596_at	NA	3.28556	2.95417	3.07815	3.55885	3.16987	2.92065
208216_at	DLX4	7.45961	8.1391	6.42353	9.06312	8.61032	8.42549
205593_s_at	PDE9A	3.53953	3.98037	3.36311	9.03501	8.90398	8.39743
214664_at	PAICS	6.44744	6.10658	5.65056	5.9745	5.7485	5.33708
1559374_at	NA	3.55911	3.44288	3.54314	3.87455	3.56945	3.23719
205149_s_at	CLCN4	3.91404	3.77021	3.4855	4.48372	4.0984	3.84637
229627_at	NA	4.60899	4.20695	4.1455	4.31169	3.53996	3.67464
232710_at	NA	5.80249	6.1333	5.87781	5.95288	5.59532	5.31603
244335_at	NA	5.97339	5.95611	5.56427	5.30376	4.1927	4.66697
1569482_at	NA	2.83709	2.97028	3.02477	3.14672	2.86703	2.50994
1569192_at	NA	4.39757	4.15061	4.57715	3.84743	3.51745	3.21067
206825_at	OXTR	6.50458	6.63581	6.69205	9.8725	9.73357	9.23615
233393_at	NA	4.19251	4.4405	4.20339	4.1134	3.8676	3.47711
237202_at	PGPEP1	6.317	6.06751	6.37085	6.53051	6.30693	5.89439
223075_s_at	AIF1L	12.0041	12.0539	11.4978	7.52192	7.14723	6.88588
1557275_a_at	TLCD2	7.01256	6.68634	6.77785	6.671	5.68491	6.03518
205330_at	MN1	5.56621	5.56621	6.3617	7.14677	7.39987	6.51157
232762_at	KIAA1217	5.47096	5.37573	5.03424	5.70116	5.51398	5.06597
237801_at	LOC100506088	3.95873	4.02011	4.25397	4.24639	3.74026	3.61137
210020_x_at	CALML3	8.66526	8.55254	8.30979	5.33049	5.2884	4.69566
1554026_a_at	MYO10	8.89998	9.08307	8.83159	8.95179	8.56905	8.31704
242972_at	NA	5.05117	4.8834	4.90912	6.44583	6.68392	5.81145
1552335_at	CATSPER1	5.16647	4.73588	4.94838	6.65439	6.05414	6.02013
239475_at	ACPL2	4.01215	4.07374	4.00001	4.28496	4.159	3.65077
204231_s_at	FAAH	5.73746	6.07571	5.96609	5.43969	4.91996	4.80565
215864_at	NA	4.16474	3.47279	3.54314	3.74431	3.22392	3.11052
238610_s_at	NA	3.88091	3.94754	3.77442	3.88801	3.50259	3.25422
239957_at	NA	5.65907	6.11164	5.34702	5.47827	5.33658	4.84495
215454_x_at	SFTPC	6.50373	6.82572	6.59236	6.87141	6.30373	6.23814
214349_at	CTCF	5.81089	6.63955	5.47524	5.83248	7.41854	5.19954
1560661_x_at	NA	5.54262	6.04666	5.75268	6.54624	6.00224	5.91347
209243_s_at	PEG3	3.99838	4.29328	3.95711	4.1902	4.05161	3.55753
1558584_at	UBL4B	3.27637	3.61752	3.76848	4.07535	3.638	3.4427
203798_s_at	VSNL1	8.08032	7.80284	6.90434	4.05122	3.61762	3.41862
1558590_at	METTL17	4.12594	4.19409	3.85339	4.31367	4.24782	3.68119
210841_s_at	NRP2	6.17147	6.15588	6.30133	5.54031	5.17287	4.90787
1565826_at	NA	3.68782	3.48215	3.21827	3.26485	3.19614	2.63247
1564773_x_at	NA	6.03374	6.16851	5.92016	6.06571	5.77653	5.43344
226460_at	FNIP2	7.3257	7.35956	7.40073	7.20805	6.50372	6.57591
238842_at	C10orf12	9.56648	9.41147	9.36138	8.62775	7.93311	7.99563
220084_at	C14orf105	2.93786	2.94669	2.7861	3.44102	2.82731	2.80892
233402_at	NA	3.0906	2.82457	2.78232	3.3223	2.69783	2.69045
226075_at	SPSB1	9.71126	10.3036	9.74181	10.4884	9.69907	9.85662
1557141_at	NA	6.06152	5.66318	6.02066	6.81468	6.09288	6.18299
1558078_at	NA	5.13606	5.33955	5.39339	5.4815	5.05964	4.84988
1565860_at	NA	4.25011	4.35907	4.28204	3.98512	3.63524	3.35355
218787_x_at	CWF19L1	6.30468	6.55684	6.14229	6.74515	6.50023	6.11374
233304_at	NFIB	3.96594	4.02364	4.07075	4.30083	4.45682	3.66944
202046_s_at	ARHGAP35	6.65325	6.60382	6.1062	7.24902	6.52933	6.61783
1569377_at	TMEM67	3.0196	3.35677	3.42169	4.04117	3.51745	3.41031
1557864_x_at	NA	3.37573	3.56265	3.36739	3.89845	3.49375	3.26765
236097_at	NA	6.85261	6.95229	7.05358	6.48366	6.34975	5.85294
226677_at	ZNF521	3.60784	3.39406	2.84181	8.63743	8.47575	8.00678
216161_at	SBNO1	4.86101	5.6989	5.28975	5.23246	4.71294	4.60182
205931_s_at	NA	6.37619	4.44895	6.64805	7.17257	6.53766	6.54207
221285_at	ST8SIA2	2.94475	3.33984	3.29186	3.59562	3.19125	2.96526
228674_s_at	EML4	6.12745	6.06972	6.37509	6.45253	5.8143	5.82224
204345_at	COL16A1	8.40555	8.52447	8.32431	7.53588	7.14703	6.90568
241770_x_at	NA	3.2662	3.11782	3.07344	3.48442	3.14877	2.85446
232869_at	SRGAP3	4.12341	3.97867	3.96185	4.10535	3.76643	3.4755
231677_at	LOC100506165	2.81509	2.90476	2.77262	3.20827	3.05593	2.57858
34210_at	CD52	5.73709	5.76956	4.97536	7.1755	5.42708	6.5461
1552518_s_at	MTBP	8.32391	8.32403	7.84972	8.00053	7.8768	7.37132
1555677_s_at	SMC1A	7.57408	7.3434	7.67989	7.26115	6.76463	6.63206
217677_at	PLEKHA2	5.1946	4.78325	4.38847	4.31463	3.89677	3.68557
217164_at	NA	3.77509	3.69501	3.79479	3.96933	3.14166	3.34049
238258_at	WBSCR28	3.75098	4.04379	3.71027	4.1356	3.8676	3.50721
203192_at	ABCB6	5.44447	5.68852	5.30876	7.13042	6.94816	6.50222
227624_at	TET2	9.91335	10.005	9.31015	9.29014	8.93867	8.66195
1555973_at	NA	8.00186	7.53449	7.35238	7.33523	6.72994	6.70716
216844_at	ZC3H7B	5.66446	5.12943	4.97848	4.97848	4.59989	4.35043
230317_x_at	TMCO3	3.95601	4.02871	3.99271	4.31601	3.7897	3.68807
230818_at	NA	5.2314	5.13971	4.99254	4.86935	4.68854	4.24155
207092_at	LEP	4.61094	4.68701	4.77907	4.81882	4.37639	4.19115
238848_at	OTUD4	6.3639	5.80303	6.57196	5.72337	4.43023	5.09592
241950_at	WWC1	8.30826	7.45313	7.85973	5.85962	4.90368	5.23217
244847_at	NA	4.8281	4.39426	4.59047	5.59425	5.15631	4.96692
215857_at	NCLN	5.54125	5.28669	4.33593	5.8631	6.12796	5.23585
232621_at	USP48	5.39415	5.38583	5.14114	5.86506	5.57188	5.23814
211307_s_at	FCAR	5.0725	5.00013	4.7302	5.19292	4.84032	4.566
244359_s_at	NA	5.66597	5.58433	4.62307	5.33978	5.36546	4.7129
240512_x_at	KCTD4	6.04732	6.6848	4.8747	5.01241	4.81661	4.38554
208484_at	HIST1H1A	8.16919	8.08055	7.79213	7.18034	7.11422	6.55375
210311_at	FGF5	8.89013	8.11146	9.25646	10.5406	10.2475	9.91465
1553535_a_at	RANGAP1	7.14478	7.17475	6.85569	7.60775	7.00758	6.98189
243364_at	AUTS2	4.3998	4.04824	4.52676	7.3887	7.37196	6.76314
235276_at	EPSTI1	8.24585	8.08177	7.81849	8.53292	7.94148	7.90751
201945_at	FURIN	8.03013	7.78869	7.81378	8.00926	7.43129	7.3843
241313_at	DOCK4	3.68967	3.13798	3.70541	6.2116	6.03079	5.58679
212262_at	QKI	10.5653	10.4048	9.60999	11.2815	10.8774	10.6567
239017_at	NA	5.23659	5.67666	5.48095	5.85001	5.30459	5.22542
212665_at	TIPARP	11.7741	12.1838	10.7939	12.0884	11.8835	11.4639
221678_at	ABHD6	3.65682	3.58081	3.23303	3.85852	3.5951	3.23395
202898_at	SRSF3	5.15818	5.6562	5.7809	7.84799	7.55219	7.22351
200920_s_at	BTG1	8.32956	9.09844	8.44494	8.67891	8.48648	8.05443
243233_at	TBX3	4.68879	5.52576	4.7161	4.2707	4.28366	3.64657
1565818_s_at	IKZF1	4.66329	4.57322	4.78459	4.83644	4.57322	4.21244
1558247_s_at	NTN5	3.09969	3.02926	3.04616	3.5493	3.03544	2.92536
202091_at	ARL2BP	6.86466	6.74571	6.49828	6.45402	6.00163	5.83024
204117_at	PREP	10.3281	10.2248	9.85003	9.53196	9.15769	8.90849
201008_s_at	TXNIP	7.91298	7.53422	7.5627	9.5299	8.35761	8.90667
239167_at	NA	4.8111	5.82159	4.87637	4.58563	4.44278	3.96258
210612_s_at	SYNJ2	8.28532	7.83801	8.27467	8.55193	7.89334	7.92888
244149_at	NA	5.20781	4.99987	5.18872	7.01534	6.58652	6.3923
203807_x_at	CSH2	2.88176	3.00922	3.24975	3.67214	3.503	3.04927
237600_at	NA	4.72405	4.83757	5.08248	5.31949	4.82683	4.69664
230441_at	PLEKHG4B	4.30101	4.37023	4.22895	4.85286	4.81833	4.23007
1557457_at	NA	5.92496	6.12899	5.96975	6.02193	6.02884	5.3994
211692_s_at	BBC3	6.44375	6.56026	6.53671	7.00139	6.18736	6.37922
235642_at	NA	4.40166	4.6271	4.2558	4.86367	4.59584	4.24161
202118_s_at	CPNE3	10.4806	10.3164	10.0555	8.87214	8.33161	8.25017
224760_at	SP1	10.2816	9.98838	9.43889	9.29542	9.28226	8.67352
202728_s_at	LTBP1	5.92458	5.59167	5.83574	9.08515	8.99149	8.46335
235622_at	NA	3.87801	4.79912	4.184	4.66778	4.66331	4.04607
230291_s_at	NFIB	9.99028	9.95962	9.1864	9.81222	9.55793	9.19062
211022_s_at	ATRX	5.86521	5.42232	5.88671	5.54584	4.67959	4.92432
232230_at	LINC00263	7.3821	7.92946	6.9349	7.65778	8.0886	7.03666
227258_at	CACUL1	5.74626	5.90199	5.53555	6.15907	5.65272	5.53809
229029_at	CAMK4	6.20749	6.00178	6.08529	5.92069	5.30109	5.29985
220426_at	C20orf195	4.83283	5.20889	4.72444	5.15247	5.18366	4.53171
220834_at	MS4A12	3.05774	2.90031	2.76544	3.64293	3.29348	3.02218
203059_s_at	PAPSS2	5.57761	5.15761	5.44327	6.89527	6.25418	6.27459
238257_at	NA	2.95284	2.84112	2.95153	3.77633	2.80139	3.15583
219925_at	ZMYM6	6.77958	6.63186	6.58973	7.11136	6.64465	6.49094
242795_at	NA	3.72708	3.77797	4.33885	4.03946	3.6665	3.41915
236673_at	TIFAB	3.61952	3.83843	3.97057	4.06948	3.81839	3.44939
214297_at	CSPG4	4.86659	4.85845	4.87489	7.27145	7.16452	6.65152
209119_x_at	NR2F2	9.3202	9.61868	9.37432	11.4079	11.1628	10.7881
216560_x_at	IGLC1	4.85473	4.82892	4.81275	5.35922	4.90149	4.73945
209212_s_at	KLF5	10.4218	10.386	10.0785	7.84406	6.72068	7.22463
1554878_a_at	ABCD3	9.79335	9.3389	9.43211	9.15751	8.30757	8.53812
213415_at	CLIC2	3.10586	3.45002	3.45002	4.85771	4.88403	4.23838
41386_i_at	KDM6B	9.04752	8.64824	9.477	9.3136	7.56207	8.6943
1564358_at	NA	3.68793	4.57613	3.72294	3.80769	3.94117	3.18841
207173_x_at	CDH11	3.74367	3.40699	3.63843	10.0612	9.67227	9.44222
1570537_a_at	NA	4.50142	4.08956	4.02342	4.35479	4.01138	3.73585
214502_at	HIST1H2BJ	6.86423	7.2037	6.90904	6.22545	5.74773	5.60651
210632_s_at	SGCA	4.60447	4.97464	4.48023	5.03145	4.62527	4.41253
228808_s_at	LOXL2	6.7036	6.72366	6.30796	7.25794	6.84376	6.63926
1559156_at	NA	6.74924	7.25945	6.11873	5.83769	6.01623	5.21903
208657_s_at	2013-09-09	8.52073	8.4532	8.95473	8.70384	8.38892	8.08524
1563052_at	NA	3.79721	4.11815	3.6205	4.02748	3.29696	3.40896
213763_at	HIPK2	5.8387	5.77664	5.60464	6.48338	5.71488	5.86488
224228_s_at	PRDM7	5.13855	5.16749	5.01667	5.06693	4.63623	4.44853
227080_at	ZNF697	10.1316	10.5056	10.743	11.8021	10.2957	11.1837
215861_at	NA	5.37557	5.68602	4.90239	5.59435	5.27963	4.97596
237103_at	NA	4.68405	4.54203	4.42149	4.94872	4.66208	4.33038
230752_at	NA	7.73363	7.79505	7.16964	7.14268	7.10213	6.52445
225860_at	NA	9.26077	9.29508	9.53394	9.94193	9.58806	9.32378
216010_x_at	FUT3	4.72293	4.46408	4.71662	4.5157	4.11393	3.89779
214055_x_at	PRRC2C	11.2613	11.1667	11.2573	11.2386	10.8889	10.6208
222059_at	ZNF335	4.82175	5.03067	5.1341	5.42578	5.14155	4.80814
212413_at	2013-09-06	7.7602	7.86708	7.34266	8.39617	8.18112	7.77874
202948_at	IL1R1	7.63154	7.36577	7.1075	9.58967	9.50612	8.97227
205718_at	ITGB7	5.46769	5.63136	5.76556	5.77612	5.57496	5.15879
231733_at	CARD18	3.21135	3.69846	3.54332	3.72446	3.62315	3.10723
214079_at	DHRS2	5.0985	5.44836	7.49246	7.47976	6.919	6.86306
239067_s_at	PANX2	4.68244	4.81771	4.74831	4.98385	4.6248	4.3672
241865_at	NA	6.21382	6.13534	6.01628	6.19839	5.9214	5.58195
1566698_at	NA	3.45064	3.48889	3.33258	3.3728	3.36168	2.75645
235354_s_at	RSRC1	5.51225	5.28442	5.00166	5.6616	5.58571	5.04563
218917_s_at	ARID1A	10.2231	10.0681	9.94226	9.44766	9.44634	8.83182
206078_at	KALRN	3.06705	3.28246	3.15366	5.70688	3.87295	5.09108
239248_at	SDCBP2-AS1	5.62503	5.42006	5.23995	6.54399	6.28068	5.92836
238514_at	TMEM25	4.8335	5.15275	5.17778	3.72111	3.49784	3.10551
1560563_at	NA	3.87616	3.80206	3.94737	3.91177	3.42076	3.29623
219810_at	VCPIP1	7.17506	7.93918	7.38683	7.83988	7.53368	7.22434
243635_at	NA	4.79115	4.90364	4.74837	4.63548	4.88456	4.01995
216184_s_at	RIMS1	4.25805	4.00536	4.09216	6.06657	5.75239	5.45132
218814_s_at	TMEM206	5.18371	5.25345	5.22312	5.0003	5.07004	4.38516
1560579_s_at	LOC100506392	5.59028	6.21566	5.23466	5.73855	5.45898	5.12363
231597_x_at	NA	5.11982	5.21877	4.58108	4.88012	4.41923	4.26572
218863_s_at	TNS1	4.65428	4.95239	4.89362	5.65056	5.13249	5.03621
213210_at	TAF6L	6.86339	6.94834	7.15162	6.44434	6.39049	5.83034
1563241_at	NA	3.42909	3.59862	3.59316	3.75959	3.4576	3.14567
228445_at	AIFM2	8.89667	9.00445	8.69797	9.29053	9.16613	8.67671
220955_x_at	RAB23	7.07357	7.23772	6.80928	7.82091	7.50954	7.2071
235238_at	SHC4	6.05261	5.76297	6.09576	5.65819	5.49835	5.04468
224965_at	GNG2	3.85735	4.57766	3.70333	6.86394	6.41016	6.25053
222379_at	KCNE4	3.24596	3.5612	3.48116	3.66668	3.66999	3.0533
212655_at	ZCCHC14	9.19722	9.26535	8.67067	9.05984	8.72636	8.44654
205300_s_at	SNRNP35	9.99167	9.65246	9.52049	10.5103	9.71191	9.89707
202285_s_at	TACSTD2	4.70946	5.09299	4.39508	5.172	4.34216	4.55896
211017_s_at	NF2	6.13875	6.0072	6.12208	6.48219	5.3372	5.8692
1558007_s_at	LOC100506655	3.9491	3.75852	4.00936	4.17781	3.7754	3.56489
222758_s_at	TMEM132A	6.2161	6.28045	6.09644	6.2437	6.15844	5.63077
230796_at	LOC440900	4.69566	4.52232	4.87017	4.85403	4.06748	4.24126
215323_at	LUZP2	4.62293	4.48273	4.20886	4.39559	4.21241	3.78286
239663_x_at	LARP1	5.20317	5.30435	5.11229	5.47255	4.74837	4.85983
201766_at	ELAC2	7.16287	6.60692	5.65056	6.62499	5.71159	6.01241
231110_at	NA	5.92962	5.96764	5.5718	6.55589	6.54009	5.94336
211647_x_at	NA	4.28352	4.38023	4.56675	4.86313	4.55606	4.25082
213352_at	TMCC1	5.1705	4.88795	5.30782	4.13046	4.20856	3.51817
220483_s_at	RNF19A	6.82282	6.61579	6.99011	6.77657	6.4385	6.16441
226497_s_at	FLT1	3.46416	3.4647	3.24066	3.55233	3.1069	2.94025
243179_at	NA	6.46526	6.7507	5.99018	6.39286	5.97224	5.7809
1555743_s_at	ERVH-6	5.24914	5.2463	5.3272	5.37492	5.15453	4.76314
202407_s_at	PRPF31	6.39656	6.02231	6.08282	6.75915	6.01971	6.14753
1565549_at	NA	3.71618	4.36442	3.70571	4.41841	3.91672	3.80683
1553185_at	RASEF	8.57235	8.71459	8.20912	8.17156	8.12052	7.56035
243026_x_at	IGSF5	7.27342	6.84628	6.80079	6.1603	5.55178	5.54913
238913_at	NA	4.45518	4.47427	4.27856	4.73958	4.23276	4.12853
222456_s_at	LIMA1	7.36421	7.23041	6.82503	5.58002	5.08063	4.96911
212770_at	TLE3	7.15711	6.86324	6.59789	7.48875	6.55596	6.87807
201203_s_at	RRBP1	6.03217	5.79504	6.13261	6.90888	6.29013	6.29853
240284_x_at	NA	8.90993	8.65782	8.92814	5.14524	4.85228	4.53501
206383_s_at	G3BP2	7.29532	7.25931	6.90263	7.24885	7.07294	6.63874
212218_s_at	FASN	9.15321	9.31813	8.89668	8.98251	8.99321	8.37243
1563357_at	NA	9.72813	9.28775	8.29229	4.41215	3.63372	3.80217
232342_at	MTMR14	5.02893	5.35709	5.18921	5.65912	4.87185	5.04931
243795_s_at	NA	5.04037	5.22211	5.33407	5.3761	4.96575	4.76646
205088_at	MAMLD1	4.24533	4.2424	5.32957	9.50513	9.03125	8.89561
209465_x_at	PTN	7.38179	7.42942	6.50726	7.86197	7.89254	7.25245
201654_s_at	HSPG2	5.23814	5.37774	5.11185	5.43072	5.18872	4.82122
219771_at	TBC1D8B	8.1096	7.84089	7.61603	7.80824	7.31189	7.19888
222719_s_at	PDGFC	5.74773	5.7695	5.69423	7.31247	6.31738	6.70315
215689_s_at	SHBG	4.49991	4.20228	4.15891	4.36019	4.51556	3.75098
1553813_s_at	TLE6	7.16841	7.1837	6.76933	6.237	6.1614	5.6278
235649_at	ADAMTS8	4.3269	4.55559	4.27594	4.82319	4.10475	4.21399
221953_s_at	NA	9.71055	9.70775	9.61731	10.2058	9.83168	9.59671
205759_s_at	SULT2B1	5.74644	5.97801	6.31017	5.77433	5.45749	5.1654
242414_at	QPRT	5.30633	5.07896	4.8329	8.25307	8.33109	7.64443
212497_at	MAPK1IP1L	7.34534	7.07207	6.82155	7.56751	6.81641	6.95918
231452_at	HRASLS5	3.53154	3.47117	3.34654	3.85967	3.84716	3.25146
211172_x_at	AKAP7	5.27451	5.79934	5.86772	5.94705	5.78901	5.33912
239572_at	GJA3	8.6741	8.75427	8.74555	9.24517	8.53243	8.6373
1558000_at	ARID5B	3.67299	3.50492	3.50505	4.19058	4.26295	3.58274
230929_s_at	UBE2J2	6.51446	6.6329	6.89037	6.85592	6.52945	6.24809
208584_at	SNCG	5.87985	5.73336	5.679	5.79843	5.5539	5.1906
233289_at	NA	5.33582	4.90662	4.734	5.09198	4.55642	4.48417
206708_at	FOXN2	6.71908	6.56003	6.52778	6.33727	5.9596	5.72972
1562255_at	SYTL3	3.88727	3.61061	3.4626	3.77124	3.38224	3.16375
235067_at	MKLN1	8.58617	8.49859	7.8855	7.46316	6.96583	6.85569
236942_at	NA	4.60516	4.60516	4.52277	4.85627	4.79318	4.24914
230995_at	CMBL	5.15451	5.30337	5.05829	5.57637	5.20463	4.96949
220309_at	TTC22	5.9728	6.23875	5.59693	3.55013	3.48776	2.94348
230640_at	NA	6.52981	6.31559	7.26164	7.01006	6.36405	6.40343
227216_at	RLTPR	6.20094	6.52851	6.06401	5.96731	5.75608	5.36067
215187_at	FLJ11292	5.09692	5.47301	5.07419	5.32618	4.83793	4.71971
232152_at	CEP57L1	7.01926	6.58987	6.28177	6.5653	6.38491	5.95935
205196_s_at	AP1S1	8.55955	8.36555	7.03943	8.14064	7.62659	7.53487
242759_at	NA	5.32751	4.97222	5.07143	5.62219	4.77794	5.01643
238707_at	NA	5.54708	5.05038	5.30944	5.47847	5.36295	4.87278
215145_s_at	CNTNAP2	6.53561	6.2544	5.62542	3.45653	3.83159	2.851
233099_at	NA	4.2516	4.22927	3.91883	3.99257	4.51358	3.38703
208793_x_at	SMARCA4	6.92847	6.87045	6.53514	6.91761	6.418	6.31212
230586_s_at	NA	7.02656	8.24336	6.94553	9.38648	8.46413	8.78103
1555830_s_at	ESYT2	5.08161	4.46807	3.91991	5.40563	4.58288	4.80037
236120_at	NA	4.75175	4.66614	4.5907	3.7569	3.71851	3.15166
239122_at	NA	4.6411	4.3705	4.97667	4.28034	4.03929	3.67519
202323_s_at	ACBD3	6.54178	5.86443	6.28997	6.57212	6.12398	5.9672
215780_s_at	NA	9.69031	9.70257	10.3471	9.72913	8.90601	9.12426
1563546_at	NA	3.19163	3.02639	2.96903	3.0423	3.15968	2.43749
234597_at	NA	3.85255	3.73931	3.21309	3.97683	3.43255	3.37239
209417_s_at	IFI35	8.13137	8.13038	7.75287	8.18349	7.97134	7.57911
1553878_at	GOT1L1	3.48029	4.21136	3.4626	3.91123	3.54259	3.30691
210090_at	ARC	3.8635	5.83113	4.9057	7.12783	6.52329	6.52368
206343_s_at	NRG1	10.9941	11.1782	11.307	11.4554	11.4618	10.8514
235279_at	PARVA	6.4488	6.46092	7.2794	8.15714	7.41298	7.55318
241020_at	NA	3.90332	4.38247	3.98478	4.20513	3.88155	3.6012
237361_at	NA	3.61849	3.66885	3.96634	3.8149	3.5718	3.21099
208056_s_at	CBFA2T3	4.46883	4.58729	4.47352	4.61844	4.75021	4.01463
215177_s_at	ITGA6	11.1904	10.9033	10.7377	9.44434	9.12577	8.84064
206787_at	BRDT	4.12341	3.66876	4.17911	3.92591	3.49004	3.3223
1559399_s_at	ZCCHC10	10.0799	9.97149	10.0837	10.4985	9.71458	9.8949
219268_at	ETNK2	4.93501	5.34522	5.55415	6.09168	6.04654	5.48824
217510_at	CRX	3.69279	3.5341	3.43987	4.04309	3.59575	3.43987
215058_at	DENND5B	3.55062	3.19508	3.5134	4.84282	4.29129	4.23971
222002_at	C7orf26	5.74349	5.65655	5.38916	5.99207	5.23962	5.38897
204939_s_at	PLN	3.78979	3.54683	3.91342	4.40358	3.86251	3.80055
1553335_x_at	LOC285696	4.06401	4.18506	4.22388	4.69764	4.4117	4.09467
240638_at	NA	4.11231	4.40178	4.30077	4.43344	4.25174	3.83052
1556740_at	EGFLAM-AS2	3.70939	3.65901	3.70541	4.27932	3.575	3.6765
215600_x_at	FBXW12	9.13407	9.43111	9.15601	9.41325	8.97482	8.81054
206164_at	CLCA2	7.83952	7.89275	6.94606	5.36141	5.35748	4.75879
239206_at	CR1L	3.1403	3.15814	2.97271	3.79542	3.14349	3.19289
219136_s_at	LMF1	3.9343	4.00491	4.24642	4.50223	4.46442	3.89985
230228_at	SSC5D	5.47762	5.3465	5.44393	5.83277	5.65802	5.23068
202157_s_at	CELF2	4.35031	4.47184	4.26662	9.69127	9.30206	9.08921
230779_at	TNRC6B	9.53867	9.3713	8.81484	9.08307	8.47014	8.48109
240762_at	NA	8.88491	7.87518	8.57919	8.30457	7.29211	7.70278
1567704_at	TFE3	4.28018	4.35147	4.36357	4.66923	4.83365	4.06758
1559942_at	MDFIC	10.8244	10.8822	10.5365	9.31828	9.11759	8.71673
209372_x_at	NA	7.29981	6.96223	6.79131	7.86173	6.97729	7.26033
221815_at	ABHD2	9.08937	8.87851	9.24983	9.19531	8.48185	8.59401
205075_at	SERPINF2	6.30579	6.59234	5.96063	5.14488	4.6782	4.54401
229591_at	LRP5	4.92726	5.38897	5.04823	5.32098	4.90965	4.7204
231803_at	FGF11	3.71632	3.99695	3.8297	3.64244	3.32699	3.04188
205200_at	NA	4.39659	4.41207	4.28205	5.07718	4.50157	4.47676
227304_at	SMCR8	9.15509	8.82326	9.06851	8.94277	8.61295	8.34237
206923_at	PRKCA	4.12341	4.13932	3.81866	5.67371	5.28611	5.07332
242636_at	PRCP	6.4021	6.21199	5.65056	7.06526	7.05841	6.465
219014_at	PLAC8	8.05456	7.96212	7.23225	12.1071	11.8884	11.5073
237854_at	NA	4.0001	4.04467	4.02155	3.95691	4.06645	3.35723
244504_x_at	NA	6.734	6.81046	6.52981	6.88825	6.67459	6.28869
215080_s_at	AGAP2	5.43729	5.37077	5.2189	5.7307	5.16989	5.13149
226682_at	RORA	3.11003	3.13621	3.31763	4.00741	3.36695	3.40825
203859_s_at	PALM	5.60438	5.39646	5.55306	6.81043	6.33113	6.21147
204328_at	TMC6	6.52264	6.65088	6.86243	5.47778	4.94891	4.87921
237404_at	NA	3.94001	3.87374	3.88827	4.00642	3.8676	3.40795
242138_at	DLX1	8.14699	8.04502	7.9357	8.78563	7.53581	8.18727
216742_at	NA	3.52915	3.4857	3.34057	3.76856	3.2937	3.17021
1556989_at	NA	4.28176	4.223	4.15722	4.63885	4.3172	4.04066
238627_at	TRAPPC2L	5.3625	5.41214	5.37239	5.40607	5.2647	4.80814
239288_at	TNIK	6.00215	5.91	6.33974	4.39324	3.57198	3.79548
206100_at	CPM	3.41031	3.49192	3.34465	3.91983	3.18665	3.3223
206155_at	ABCC2	4.52483	4.84598	4.46978	6.85603	6.0957	6.25849
1569644_at	NA	3.73542	3.99239	3.74494	4.35479	3.98073	3.75736
202763_at	CASP3	10.1204	10.0171	9.99858	9.75044	9.11656	9.15317
222081_at	SIRT5	4.48277	4.78848	4.54656	4.66513	4.01149	4.06794
230123_at	NECAP2	8.05122	7.76698	7.61198	7.74416	7.48835	7.14703
212495_at	KDM4B	6.72327	6.56207	6.40202	7.52688	6.89288	6.92975
1568838_at	WASIR2	6.22901	7.13485	6.09481	5.08403	5.27827	4.48691
226500_at	ZBTB47	6.5953	6.36813	6.6636	7.36471	7.22624	6.7676
1569927_at	NA	3.9556	4.05297	3.66935	4.25829	3.71796	3.66136
214040_s_at	GSN	5.45556	5.26861	5.38798	6.06571	5.7757	5.46893
210138_at	RGS20	9.99795	9.69299	10.3332	9.22221	8.98191	8.62555
217531_at	NA	3.37415	3.67488	3.46081	4.03698	3.4027	3.44037
215261_at	NA	5.25709	5.26949	5.19038	5.65018	5.36768	5.05363
206454_s_at	RHO	4.66686	4.52301	4.43855	5.00799	4.76307	4.41151
211141_s_at	CNOT3	3.86253	3.89906	3.4859	3.91943	3.85668	3.32296
216608_at	DKFZP434A062	5.18387	5.09494	5.30537	5.60253	5.19257	5.00623
209208_at	MPDU1	7.77213	7.47609	7.39255	8.04209	7.49675	7.44584
240045_at	NA	3.66944	3.25346	3.3493	3.77294	3.32403	3.17673
1555427_s_at	SYNCRIP	10.5741	10.359	10.2803	10.4276	9.91954	9.83164
237212_at	NA	5.67534	6.25762	4.83641	5.90306	5.95663	5.30721
231535_x_at	ROPN1	3.62919	3.59263	3.7744	4.39031	4.00333	3.79461
244535_at	NA	4.05318	4.40178	3.90944	4.43757	4.40952	3.84205
233658_at	NA	5.85699	6.00179	5.69611	5.92665	5.68233	5.33117
204943_at	ADAM12	5.10861	5.06234	5.1448	5.65747	5.01915	5.06233
1569106_s_at	SETD5	5.93014	6.38479	5.84222	6.22206	5.92573	5.62702
230444_at	PDE7A	7.24748	7.51264	6.73809	6.35498	6.33141	5.76014
214237_x_at	PAWR	5.56283	5.9596	5.75443	6.23806	5.87424	5.64336
1556951_at	NA	4.31825	4.27326	4.7155	4.92683	4.36027	4.33216
200789_at	ECH1	8.80498	8.76302	8.44261	9.23633	8.91096	8.64199
202493_x_at	CSH1	2.89315	2.77149	2.81681	3.45083	3.29696	2.85654
1569486_at	NA	4.11283	4.16565	4.10468	4.32756	4.56419	3.73327
236558_at	NA	2.88239	3.03195	2.68084	3.06121	3.22788	2.46692
217749_at	COPG1	10.2215	10.1829	9.53523	10.1917	10.2089	9.59746
226080_at	SSH2	10.8158	11.1541	10.2074	10.1865	10.2052	9.59233
209991_x_at	GABBR2	3.82373	3.6831	3.5963	4.3733	3.96561	3.77915
207535_s_at	NFKB2	3.89666	3.71832	4.18062	4.47557	4.01159	3.88145
1569940_at	SLC6A16	4.55987	4.77877	4.18097	5.32539	4.84967	4.73153
202218_s_at	FADS2	5.8977	5.913	6.29372	8.94065	8.80409	8.34681
206036_s_at	REL	6.42274	6.67336	5.93031	4.92062	4.33582	4.32686
205613_at	SYT17	4.90258	4.63321	4.64139	5.16537	5.37266	4.57164
1559724_at	NA	3.42397	3.79277	3.43803	3.79568	3.50684	3.20195
219308_s_at	AK5	3.62766	3.66583	4.14435	7.86618	8.52524	7.27249
37950_at	PREP	10.0526	9.83743	9.54896	9.17625	8.97988	8.58267
223899_at	NA	4.92792	4.49345	4.68835	4.99778	4.7384	4.40438
223755_at	KIRREL2	3.78376	3.91622	3.76801	4.27135	3.92654	3.67803
215938_s_at	PLA2G6	5.0495	4.86928	5.06117	5.0304	4.80436	4.43712
243964_at	GAL3ST3	3.41156	3.45244	2.96132	3.47954	3.42083	2.88645
231511_at	FRAS1	7.90912	8.45455	8.69255	4.85644	5.09989	4.26336
1563120_at	LOC100129029	4.09472	4.09134	4.12969	4.26749	4.08195	3.67441
231244_at	CASD1	5.12643	4.41316	4.68464	4.47948	4.37979	3.88641
215260_s_at	TCF3	7.78831	7.52051	7.533	8.03391	7.39718	7.44116
230181_at	PQLC1	5.98088	5.96539	5.92323	6.34479	6.03671	5.7522
238726_at	NA	5.13775	4.84671	5.04101	5.5224	5.29309	4.92986
205157_s_at	NA	12.5233	12.2768	12.2603	4.62261	3.99053	4.0301
219996_at	ASB7	7.3186	7.81566	7.39096	7.18533	7.04449	6.59285
201487_at	CTSC	11.8677	11.6703	10.9544	10.4421	10.5142	9.84964
241147_at	NA	4.2832	3.79277	3.28474	5.24104	3.58721	4.64865
1554594_at	ARHGAP27	5.94853	5.46927	6.0549	5.16287	4.65474	4.57071
1554977_at	C20orf201	6.05128	5.9826	6.09223	6.37908	6.24463	5.78705
209906_at	C3AR1	6.50345	6.75836	6.33027	6.535	6.03126	5.94299
213716_s_at	SECTM1	7.14022	7.74135	5.58225	5.46424	5.59889	4.87225
204589_at	NUAK1	7.38051	7.06718	7.39288	8.34751	7.20893	7.75569
226891_at	XXYLT1	8.06579	8.08937	8.10928	9.13626	8.65934	8.54459
221289_at	DLX6	4.80408	4.85293	4.799	5.18112	4.69681	4.58953
204317_at	TRMU	7.66005	7.5789	7.66965	7.94428	7.77076	7.3527
1561720_at	RECQL5	4.91279	4.90756	4.30231	4.18698	3.66772	3.59545
242276_at	NA	4.9181	4.99769	4.63672	4.90613	5.20926	4.3146
223533_at	LRRC8C	9.17962	9.08944	9.65642	10.6491	10.3434	10.0577
211695_x_at	MUC1	9.6565	8.66859	7.91415	7.89246	7.10684	7.30107
223138_s_at	DHX36	8.83176	8.38956	8.64345	8.99036	8.0905	8.39902
220920_at	ATP10B	4.36911	4.26938	4.05932	4.6167	4.06938	4.02554
214188_at	NA	7.74852	7.3685	6.75331	7.02611	6.83513	6.43496
204122_at	TYROBP	4.96758	4.71289	4.88941	4.95767	4.39487	4.36657
225166_at	ARHGAP18	9.81571	9.53599	9.6037	9.64743	9.03717	9.05662
243603_at	NA	5.65425	6.0188	5.36983	5.88414	6.19016	5.29354
214318_s_at	FRY	5.44538	5.5744	5.69666	8.16861	8.45575	7.57806
223907_s_at	PINX1	8.41573	8.4045	8.29115	8.42651	8.21687	7.83636
1553391_at	CXorf58	3.56061	3.1626	3.78461	3.5373	3.25287	2.94723
224059_s_at	NUMBL	6.34561	6.22307	5.82942	7.49701	6.57792	6.90696
1554328_at	STXBP4	6.86489	6.17264	5.42541	6.47215	6.66463	5.88213
228198_s_at	NA	8.03103	8.17536	7.75826	8.37212	8.20652	7.78232
1562019_at	NT5DC4	6.2581	7.33582	6.78344	3.73568	3.75517	3.14623
243424_at	NA	3.52978	3.68702	3.77155	3.9308	3.90842	3.34136
228339_at	ECSCR	5.52543	5.43216	4.59936	5.39743	4.78053	4.80814
1559485_at	ATG2B	5.48535	5.46776	5.24413	5.31822	5.02536	4.72897
230094_at	KLF13	5.28039	5.19194	5.48656	6.01197	5.57188	5.42296
208963_x_at	NA	9.57944	9.50607	9.12686	11.0738	11.065	10.4849
221730_at	COL5A2	6.94838	6.73834	6.96039	10.8061	10.8161	10.2172
226304_at	HSPB6	4.08832	4.34779	4.37677	4.74072	4.26172	4.15189
218076_s_at	ARHGAP17	10.5078	10.5446	10.751	10.8803	10.6893	10.2915
235761_at	NA	8.071	7.80666	7.55899	7.75433	7.12816	7.16557
1556883_a_at	LOC440896	3.26155	3.36696	3.33387	3.29247	2.95827	2.70377
230150_at	BCAP29	8.36097	8.17062	8.13043	8.24103	7.89251	7.65237
205793_x_at	TNK1	6.27602	5.97704	6.73379	5.03984	4.80912	4.45162
1564789_at	NA	4.17808	4.20981	3.93141	4.4937	4.46127	3.90551
1569931_at	NA	2.7004	3.13647	2.70089	3.05943	2.79262	2.47135
241650_x_at	HMCN2	6.16466	6.09367	6.00829	6.42877	6.36759	5.84105
227974_at	NA	9.35097	8.93883	9.03497	10.0203	9.88922	9.43293
215606_s_at	ERC1	7.14352	6.59091	7.19	6.67061	6.1903	6.08329
228866_at	LOC100507918	5.20888	5.46461	5.14249	5.31141	5.04193	4.72413
243537_at	NA	3.5289	3.84471	3.87268	3.97932	3.38281	3.39204
214643_x_at	BIN1	6.79615	6.59723	6.55943	8.65314	8.40247	8.06594
215233_at	JMJD6	6.99604	6.91822	6.67126	7.74354	7.68974	7.1564
228428_at	FAM102A	6.33333	6.38267	6.40859	6.40642	6.34223	5.81951
204881_s_at	UGCG	8.62037	8.32382	8.43807	7.76729	7.18196	7.18042
239216_at	TEKT1	4.73059	4.69144	4.53682	4.81981	4.61998	4.23301
219040_at	CORO7	5.97497	5.9243	6.69904	5.67497	5.57723	5.08835
1566622_at	NA	4.36404	4.07869	3.30692	4.15731	4.72527	3.57077
244190_at	THAP5	5.2411	4.89606	5.48067	6.16643	5.48209	5.57995
205049_s_at	CD79A	4.30715	4.4766	4.84004	4.85758	4.99958	4.27126
218861_at	RNF25	7.82485	7.67144	8.13514	8.534	7.55629	7.94768
228998_at	TNRC6B	7.14219	6.84494	6.90713	6.9371	6.50205	6.35083
214012_at	ERAP1	3.44623	3.79277	3.11814	3.43619	3.6446	2.85002
212387_at	TCF4	9.08447	8.85733	8.22703	9.33423	8.82464	8.74812
207723_s_at	KLRC3	3.61899	3.68679	3.24259	5.12377	4.74476	4.53776
1563113_at	UBR4	4.53356	4.81381	4.08305	4.55115	5.10952	3.96541
213774_s_at	PPP1R2	7.23039	7.03282	7.08774	7.27778	6.81447	6.69207
233126_s_at	OLAH	5.09266	4.87454	4.93893	7.44605	6.78425	6.86036
1568696_at	CDNF	3.72884	4.33525	4.12112	5.55932	5.15188	4.97367
203319_s_at	ZNF148	7.10477	6.81226	6.81126	7.36722	6.78429	6.78166
238043_at	ARID1B	8.62154	8.37149	8.7259	8.66201	8.39943	8.07653
229569_at	NA	6.84429	6.67138	5.16217	5.39358	5.46338	4.80814
226799_at	FGD6	7.74919	7.4653	7.94424	6.0437	5.53121	5.45846
206565_x_at	SMA4	7.2537	7.25738	7.18338	7.52404	7.1989	6.93891
205623_at	ALDH3A1	5.89888	6.43868	5.58678	6.06571	6.20812	5.48059
1561658_at	NA	3.2098	3.42781	3.07175	3.34513	3.02227	2.76002
237603_at	C1orf100	3.06321	3.20627	3.12977	3.22788	3.15915	2.64292
239416_at	FBXL6	4.5629	4.49231	4.12245	4.56846	4.40641	3.98352
233906_at	NA	4.30205	5.00986	4.17845	4.26237	4.12366	3.67744
230071_at	2013-09-11	6.1692	5.85938	5.98727	8.18944	7.44456	7.60473
206275_s_at	MICAL2	5.18242	4.68933	5.37746	5.58932	5.08215	5.00476
221417_x_at	S1PR5	5.08829	4.94724	4.90762	5.00166	4.71443	4.41712
207230_at	CDON	4.18054	4.27626	4.30155	4.80828	4.69857	4.22383
219702_at	PLAC1	5.72099	5.45239	5.83034	6.06237	5.91741	5.47793
213298_at	NFIC	8.14704	7.88	8.1201	8.88183	8.41002	8.2974
224328_s_at	LCE3D	4.35635	4.61598	3.78979	4.15275	3.8676	3.56844
1559205_s_at	LOC100996286	5.30718	5.2526	5.3724	5.31512	5.43559	4.73082
223493_at	FBXO4	10.3096	10.3936	9.87843	10.0663	10.0891	9.4821
243202_at	NA	4.91168	4.78644	4.68695	4.91237	4.69566	4.32815
229604_at	CMAHP	4.25233	4.67058	4.15232	5.08425	4.84701	4.50005
243657_at	NA	6.44955	6.34062	6.36357	7.47094	7.0129	6.88695
229791_at	LPCAT2	8.01439	7.80203	7.7507	6.91478	6.63568	6.33081
1559244_at	FMN2	4.02945	4.26146	4.24985	5.034	4.60549	4.45033
1558568_a_at	NA	6.54131	6.30861	6.26708	6.92167	6.5922	6.33805
1570534_a_at	ZNF483	5.29735	5.26363	4.98103	5.46401	5.11469	4.88049
215064_at	SC5DL	5.2258	5.30027	4.21774	5.03267	5.39755	4.44926
235358_at	LOC728485	4.74657	4.89172	4.6793	5.03247	4.71688	4.44914
242039_at	ARAP1	5.1309	5.6335	5.4966	5.83144	5.48888	5.24813
215613_at	ADAM12	3.16428	3.34152	2.98464	3.84805	3.35232	3.2648
235997_at	ZNF74	6.18052	6.24284	6.13643	6.3065	6.15024	5.72333
1565788_at	NA	3.64744	3.70487	3.16787	3.4573	3.38603	2.87415
234336_s_at	TTLL9	3.44015	3.26539	3.16954	3.73539	3.66623	3.15225
214290_s_at	NA	10.1484	10.3568	9.96388	9.57907	9.36006	8.99593
240826_at	NA	4.8379	4.67075	4.8159	5.10913	4.89118	4.52604
210682_at	LPO	4.14998	4.1304	4.03383	4.42815	3.97268	3.84517
228511_s_at	ZNF219	5.29729	5.45804	5.00552	5.52688	5.18384	4.94418
214975_s_at	MTMR1	5.08695	5.54272	5.44205	4.97019	4.56119	4.38752
221040_at	CAPN10	3.72467	3.61973	3.70642	4.65415	4.12413	4.07151
201146_at	NFE2L2	11.1728	10.918	10.6238	10.7057	10.5206	10.1232
223661_at	NUCKS1	10.8678	10.7623	9.61581	10.1206	9.88579	9.53802
227277_at	MTDH	7.25342	7.08754	7.61089	7.9499	7.24535	7.36739
1555498_at	NA	2.67746	2.43601	2.91081	3.13992	2.73502	2.55748
228395_at	NA	9.77547	9.30778	8.74535	9.57895	9.20747	8.99666
1557811_a_at	NA	3.59364	3.59513	3.32107	3.68866	3.22788	3.1064
224602_at	C4orf3	11.8484	11.794	11.4127	12.3098	12.0259	11.7277
204508_s_at	CA12	7.36559	7.03874	6.51319	8.70369	8.26358	8.12169
204864_s_at	IL6ST	6.01081	6.13767	6.15043	7.43115	6.38496	6.84915
201650_at	KRT19	5.26647	5.46026	5.10091	5.44733	5.16346	4.86538
223186_at	NA	11.0854	11.108	10.3406	10.6598	10.3987	10.0781
216527_at	NA	6.25808	6.51791	6.42636	6.73753	6.21973	6.15582
222496_s_at	RBM47	10.3106	10.3716	9.20383	6.47998	6.26704	5.89846
1555471_a_at	FMN2	2.97516	3.08036	3.30077	7.02956	7.07638	6.44807
235839_at	C22orf34	6.07634	6.01891	5.8703	6.03962	5.66438	5.45823
227842_at	RAB30	5.76746	5.36567	4.99701	6.98914	6.8972	6.40788
202856_s_at	CNPY2	8.58917	8.8203	8.46748	10.2015	9.62059	9.62023
230231_at	NA	5.11733	4.84897	4.25814	10.2003	9.99449	9.61939
214230_at	CDC42	9.09409	7.90227	8.18722	10.2902	9.39362	9.7094
243375_at	TANK	2.78722	2.73756	2.91845	3.10733	2.83121	2.52654
222245_s_at	FER1L4	6.55688	7.03768	6.53941	6.36915	6.59567	5.78862
211737_x_at	PTN	6.2017	6.21878	5.74106	6.61574	6.61579	6.03542
234504_at	SUN5	3.21904	3.3341	3.51629	3.66602	3.60676	3.08577
1563899_at	LCTL	3.2128	3.11163	3.01405	3.47954	2.92287	2.8993
206633_at	CHRNA1	3.43033	2.88474	3.49408	3.89856	3.83691	3.31833
215388_s_at	NA	6.01456	5.98212	6.1507	6.71858	6.09231	6.13851
215557_at	NA	4.43825	4.46342	4.18508	4.77746	4.52206	4.19739
203571_s_at	ADIRF	12.3451	12.3641	12.3771	9.96336	9.29677	9.38345
236854_at	LINC00494	3.86927	3.63801	3.92305	4.13022	3.79959	3.5504
237533_at	NA	4.28997	4.46928	4.63473	4.67442	4.46813	4.09467
65133_i_at	NA	4.94676	5.25631	5.0253	5.16107	5.2488	4.58151
225972_at	TMEM64	10.053	9.50396	9.40416	10.2991	9.64919	9.71964
211796_s_at	NA	4.52747	4.68652	4.27932	6.6469	6.34411	6.06751
236449_at	CSTB	7.88553	7.61912	7.37412	8.29621	7.95083	7.71684
220382_s_at	ARHGAP28	3.31012	3.24626	3.34953	4.80378	4.28987	4.22444
231776_at	EOMES	4.29097	4.68233	4.76598	4.05414	3.79197	3.4748
238748_at	RAD18	4.45049	4.38478	4.04212	5.11374	4.50577	4.53441
222172_at	NPAS3	3.77349	4.17774	3.86947	4.41631	3.89547	3.83699
227491_at	ELOVL6	10.4579	10.1255	9.33291	10.0255	9.70123	9.44628
224999_at	EGFR	11.0366	10.8771	10.7248	10.5595	10.3145	9.9803
203619_s_at	FAIM2	4.34224	3.86099	3.99503	5.04444	5.00383	4.46524
235553_at	GAPVD1	11.4801	11.1855	11.1122	10.321	9.68016	9.74195
230282_at	TSPAN3	6.45664	6.39002	6.49839	6.49252	6.26798	5.91357
207743_at	NA	4.58342	4.43721	4.8972	5.08449	4.78203	4.50575
228641_at	CARD8	9.68705	9.80151	9.65775	9.83643	9.17203	9.25798
1555567_s_at	LMOD3	4.28259	4.54295	4.47271	4.56639	4.46066	3.988
221854_at	PKP1	8.97537	8.77509	9.01222	8.4571	7.88556	7.87873
211486_s_at	KCNQ2	5.31169	5.79613	5.27577	5.72221	5.26792	5.14387
233527_at	LOC100129069	7.76697	7.69502	8.12962	8.73522	8.39553	8.15693
240205_x_at	NA	6.67571	7.06386	6.7125	6.85645	6.38463	6.27824
241797_at	NA	3.09827	3.61642	3.31154	3.73443	3.29696	3.15628
1566518_at	NA	4.36746	3.69329	3.68053	3.96428	3.8134	3.38613
222264_at	HNRNPUL2	7.93654	7.90691	7.5446	8.44969	7.95296	7.87154
230605_at	NA	5.97858	5.04276	4.81897	6.87986	6.52831	6.30211
1553041_at	HTR3C	3.39024	3.50805	3.56216	3.85183	3.63025	3.27413
244214_at	PELI3	6.71171	6.8125	7.14425	6.27153	5.73674	5.69411
240633_at	DOK7	7.82324	7.46385	8.79741	4.78442	4.31461	4.20701
241456_at	FAM78B	3.94007	4.19438	4.31065	5.95222	5.60189	5.37481
230221_at	ABHD16A	6.07445	5.76775	5.79206	6.12282	5.72587	5.54547
230807_at	CCDC151	3.73878	3.15158	3.38693	4.11603	3.88292	3.53878
231927_at	ATF6	8.24054	7.83568	7.99863	7.58399	7.37595	7.00675
227743_at	MYO15B	3.59548	3.76028	3.6418	3.9229	3.82499	3.34567
223025_s_at	AP1M1	5.83945	5.97331	6.06771	6.62123	6.1279	6.04401
226311_at	ADAMTS2	3.51376	3.24896	3.53289	7.86773	7.48997	7.29055
222333_at	ALS2CL	7.48166	7.0045	7.84538	5.66721	5.82881	5.09011
1555865_at	LOC255512	7.22297	7.1531	6.72588	6.61891	6.66991	6.04191
202619_s_at	PLOD2	9.48206	9.4486	9.19803	10.5232	10.3332	9.94618
243272_at	NA	6.07131	6.29352	6.33658	5.99207	5.74773	5.41516
229504_at	NA	9.45797	9.30503	8.78553	10.0596	9.7128	9.48272
235058_at	NA	8.18426	7.88274	7.44526	7.47096	7.54493	6.89428
221858_at	TBC1D12	7.84534	7.54941	7.16499	8.25943	7.98374	7.68284
234470_at	NA	5.14818	5.21276	5.13864	5.58684	5.4982	5.01026
211701_s_at	TRO	4.98082	4.86446	5.0234	6.88661	6.48615	6.31028
241133_at	TRBV27	4.37366	4.30962	4.15767	4.47051	4.03674	3.8942
1569539_at	NA	3.90317	4.17633	3.87309	3.83788	3.62929	3.26171
225961_at	KLHL42	8.22007	7.74304	8.30988	7.52635	6.95766	6.95023
220204_s_at	BMP8A	4.00154	3.85985	3.60362	4.72239	3.93568	4.14633
201796_s_at	VARS	5.92785	6.21433	5.81201	6.28662	5.97731	5.71071
239179_at	NA	4.67048	4.50808	4.39229	4.79766	4.5906	4.22179
225428_s_at	DDX54	6.48915	6.34561	6.44679	6.62134	6.07927	6.04562
1552977_a_at	CNPY3	7.2041	7.24724	6.39732	7.7006	7.15692	7.12489
1558868_a_at	DSE	5.38897	5.34181	4.76882	4.67534	4.68323	4.09985
208670_s_at	EID1	9.90674	9.71001	9.73157	10.6546	10.2429	10.0792
235608_at	NA	7.97229	7.73541	7.94555	8.10018	7.90615	7.52482
239691_at	C12orf77	2.7496	2.96379	3.27588	3.34687	2.98039	2.77154
211286_x_at	CSF2RA	4.54306	4.52259	4.59449	4.84151	4.16243	4.26635
231915_at	ZSWIM4	3.66451	4.47365	4.14279	4.40332	3.9285	3.82816
1557576_at	PAQR3	6.78752	6.83898	6.59819	6.86706	6.67229	6.29195
1561038_at	ZNF81	5.35432	5.73101	5.04067	5.70626	6.24741	5.13143
207656_s_at	ACOX1	3.80536	3.64873	3.81726	3.79108	3.74329	3.21635
224884_at	AKAP13	6.40343	6.48007	6.43573	6.51792	6.07435	5.94361
1570531_at	NA	4.2465	4.26913	3.86907	4.51137	4.12437	3.93711
200950_at	ARPC1A	11.4411	11.3943	11.3471	11.3572	11.2865	10.783
237093_at	PRPF4B	3.89989	3.50216	3.59265	3.88229	3.44955	3.30816
215448_at	NA	4.56973	4.54345	4.14569	4.73108	4.35616	4.15727
224179_s_at	MIOX	3.57812	3.57854	3.42667	3.75866	3.45959	3.18486
202888_s_at	MAP7	5.34595	4.51284	5.20526	11.4563	11.1463	10.8826
201585_s_at	SFPQ	11.307	10.9697	10.4664	10.5323	10.5569	9.9586
210909_x_at	LPAL2	4.18882	4.11954	4.30605	4.91148	4.01924	4.33792
1556684_at	RPPH1	4.9189	5.10585	4.63024	4.79543	4.51009	4.22194
221628_s_at	GLYR1	4.28804	4.10207	3.88651	4.17977	3.99651	3.60629
226622_at	MUC20	4.62386	4.57074	4.74039	5.03474	4.71969	4.46145
213412_at	TJP3	5.55897	5.5744	5.48969	5.539	5.00128	4.96572
221268_s_at	SGPP1	7.49819	7.23547	6.21362	5.64032	5.65934	5.06704
233053_at	NA	4.02581	4.54319	3.89195	4.35225	4.09582	3.77909
237810_at	CLDN6	3.37617	3.23593	3.7725	3.88929	3.94007	3.31616
1559437_at	NA	4.1965	4.61204	4.5247	4.51556	3.78157	3.94244
225473_at	SOGA1	7.77363	7.69511	7.99777	8.1318	7.91702	7.55869
202354_s_at	GTF2F1	4.89525	4.62401	4.37507	5.00234	4.56131	4.4293
1566721_at	SVEP1	5.21074	4.8883	5.07373	5.75074	5.36295	5.17777
1556595_at	NA	4.89405	4.60364	4.57806	4.66573	4.01149	4.09282
201673_s_at	GYS1	8.99902	9.09799	9.37567	9.61779	9.32404	9.04498
1554424_at	FIP1L1	8.29237	8.17775	7.99212	8.63468	8.04398	8.06189
1567297_at	OR13C4	5.67814	5.87321	5.50078	5.88058	5.59578	5.3082
202283_at	SERPINF1	7.93406	7.86279	7.62152	9.92379	9.56978	9.35149
205903_s_at	KCNN3	4.32259	4.42735	4.62211	5.0464	4.65364	4.4741
215594_at	ERV9-1	5.17075	5.2483	5.42443	5.74108	5.54718	5.16879
241921_x_at	NA	5.97899	5.94142	5.94406	6.22751	5.9586	5.65533
222655_s_at	IMPAD1	4.22724	3.97082	4.4173	4.4937	4.00415	3.92154
239495_at	NA	5.47923	5.35667	5.19502	6.32612	6.15832	5.75414
218468_s_at	GREM1	4.18527	3.7134	4.58909	10.9798	10.1432	10.4078
1567014_s_at	NA	6.97336	6.51017	6.32742	6.57076	5.87012	5.99893
1566256_s_at	GPR180	9.73203	9.71629	8.80213	9.02087	9.3585	8.44921
212657_s_at	IL1RN	11.7916	11.7246	10.5783	4.35612	4.01149	3.78453
1565803_at	NA	4.49448	4.42475	4.54466	4.82662	4.96611	4.25504
236465_at	RNF175	6.13305	6.25333	6.01185	6.6398	6.15278	6.06838
203543_s_at	KLF9	9.44371	9.33754	8.47217	11.8369	11.3528	11.2658
238163_at	NA	4.07751	4.0527	3.95481	4.56871	4.18043	3.99769
244555_at	NA	5.11037	5.25364	4.85264	5.36035	5.24211	4.78947
1562857_at	NA	2.64281	2.71297	2.42025	3.14672	3.213	2.57592
205002_at	AHDC1	6.9894	7.2832	6.90392	7.34142	7.16605	6.77068
217710_x_at	ITPK1	5.50199	5.2168	5.49185	5.65747	5.40275	5.08686
235315_at	TSC22D1	9.98854	9.80044	8.86581	9.41732	9.25518	8.84697
223145_s_at	AKIRIN2	9.97882	10.5273	9.79725	9.67847	9.81059	9.10812
218502_s_at	TRPS1	10.3744	10.2473	9.71565	10.5034	10.5611	9.93311
232470_at	SIK1	5.58553	5.91431	5.85804	6.29386	6.19396	5.7237
231091_x_at	NA	4.52184	4.12366	4.63937	4.35888	4.33767	3.78906
205405_at	SEMA5A	4.18092	4.24498	4.50285	4.95612	4.6821	4.38644
234883_x_at	NA	4.24814	3.88675	4.0172	4.52562	4.05161	3.95601
1559617_at	NA	4.54338	4.76602	4.55273	4.83451	5.01424	4.26492
1562644_at	MTHFD2L	3.38949	3.71854	3.46559	3.46878	3.65665	2.8993
207323_s_at	MBP	5.13266	5.07815	4.44496	4.92868	4.65742	4.3594
210584_s_at	NA	3.78338	3.70873	3.92845	4.1259	3.8676	3.55674
226403_at	TMC4	9.36898	9.57689	9.88776	6.73334	6.49957	6.16419
235163_at	MOB3A	4.7076	5.16989	4.63865	4.76594	4.36078	4.19683
214628_at	NHLH1	6.56559	6.69003	6.24455	6.54979	5.83696	5.98078
234026_at	NA	5.09844	5.4419	5.08272	5.52841	4.98979	4.95953
208501_at	GFI1B	4.18505	4.70792	4.3052	4.83143	4.31876	4.26255
1568734_a_at	HS1BP3	5.42721	5.58426	5.93773	6.38272	5.66961	5.81386
210651_s_at	EPHB2	6.03136	6.0033	5.76946	6.57041	6.19335	6.0016
213901_x_at	RBFOX2	7.00457	6.80311	7.0447	7.68059	6.87877	7.11179
212095_s_at	MTUS1	8.307	8.27899	8.09867	7.14647	6.65707	6.57768
237777_at	PFKFB1	4.79894	4.75227	4.71139	5.04521	4.72958	4.47654
243804_at	CCBE1	6.39244	6.15358	6.05559	6.64571	5.85571	6.07711
206206_at	CD180	3.8676	3.92611	3.95578	5.1001	4.64139	4.53165
233940_at	NA	4.13127	4.05973	3.84913	4.68852	4.22484	4.12014
203186_s_at	S100A4	9.39934	9.50825	8.13588	11.5538	11.4737	10.9854
241123_at	NA	3.70578	3.82607	3.67947	3.81235	3.59704	3.24401
234179_at	NA	3.46187	3.47439	3.26102	3.67312	3.35494	3.10487
221828_s_at	MVB12B	5.54722	5.44197	5.19381	5.54218	5.18549	4.97416
243408_at	FOXL1	3.80047	3.6372	3.97381	3.9395	3.73141	3.37168
228933_at	NHS	10.9937	11.0506	10.6162	8.30353	8.1302	7.73572
207448_at	POFUT2	4.6925	4.49703	4.64139	5.03941	4.85771	4.47167
238412_at	RRN3P3	5.21791	5.20452	5.66043	5.36464	4.43495	4.79708
[truncated: 52,677 more rows]
