# Supplementary material for: De-Differentiation Confers Multidrug Resistance Via Noncanonical PERK-Nrf2 Signaling
Source: PLoS Biol. 2014 Sep 9;12(9):e1001945. doi: 10.1371/journal.pbio.1001945 (PMC4159113; doi:10.1371/journal.pbio.1001945)
Supplement: Table S2 — Genes differentially expressed between HMLE-Twist and HMLE-shGFP cells. (XLSX) [file pbio.1001945.s002.xlsx]

## Sheet: Sheet1
Genes >2-fold Upregulated in HMLE-Twist vs. HMLE-shGFP Cells
Gene	Fold-Change
PRRX1	670.534
ENPP2	640.502
SDC2	394.322
WNT5A	355.317
NID1	319.019
PNMA2	315.186
WNT5A	299.421
WNT5A	264.559
KCNMA1	250.233
LUM	244.895
CNR1	205.128
FRMD3	202.073
RGS4	167.229
CHST2	163.06
PAG1	158.852
MAP1B	158.297
COLEC12	156.473
POU3F3	145.539
CYB5R2	137.16
SIX3	136.983
MGP	136.8
INSC	135.884
LOC152742	135.153
PLCXD3	133.711
COL3A1	130.139
TGFBR3	124.874
PRRX1	120.247
COL6A1	116.983
COL3A1	115.038
GREM1	114.867
EBF1	112.315
GREM1	111.007
EML1	109.999
ENPP1	107.144
PDGFRA	105.087
SALL1	102.896
FABP4	102.192
RIMS1	101.106
ZEB1	100.525
EBF1	98.3155
STXBP6	98.1578
OLFML3	97.9828
MAP1B	97.0545
RPS6KA2	96.9267
DCN	93.2053
WIPF1	92.7225
FRMD3	91.5586
HHIP	87.8492
SDC2	86.0209
COL3A1	84.8103
FABP3	84.4477
FABP3	84.279
CDH11	79.7564
DDR2	78.804
RUNX1T1	78.7259
SULT1B1	78.158
PRUNE2	76.6695
KCNMA1	75.9049
PRRX1	74.9492
FMN2	74.9276
AR	74.6155
PRR16	74.0007
NID1	73.7193
EPHA4	72.1036
SYT11	71.266
COL1A1	69.6853
PAG1	69.1788
PDZRN3	69.1287
MAP7	69.0862
TOX	68.0097
DCN	67.9953
FBLN5	66.1566
DCN	66.0955
SCG2	65.6113
KIAA1644	65.3337
PAG1	64.4496
RCAN2	63.6622
CNRIP1	63.4019
DPYSL3	63.3505
COL1A1	60.9777
FBN1	59.546
SH3RF3	58.14
SLC47A1	57.1905
TGFBR3	55.2527
AR	55.203
TBL1X	53.4938
OSR1	51.6871
NPTX1	51.1216
FBXL7	50.2075
AOX1	49.8983
MCTP1	49.8309
CLDN11	49.3885
FLVCR2	48.9129
GRB10	48.0798
C1orf110	47.8455
SIX3	46.7684
WNT5B	46.6881
HHIP	46.2564
TTC28	45.7689
NAP1L3	45.4516
PDE9A	45.1131
RECK	44.7439
COL1A1	44.162
MOXD1	43.3265
MMP19	43.0329
AGTR1	42.6848
FLJ43489	42.6189
SPOCK1	41.9286
MLPH	41.3532
ABCA6	41.1953
RGS4	41.0119
DPYSL3	40.6657
CNR1	40.5497
CELF2	40.5311
LOC100505501	39.6668
NOV	39.5228
TBL1X	38.3651
MAMLD1	38.314
PCOLCE	38.2819
STXBP6	37.8455
TRPA1	37.5168
XYLT1	37.1063
TMPRSS15	37.0293
CDH11	36.8518
ITGBL1	36.349
EDIL3	35.841
SYT11	35.4758
SAMD5	35.417
TLR4	35.1367
FIBIN	34.8218
ITGBL1	34.0867
FGF13	33.6245
GNG11	33.5962
SRGN	32.8732
ZNF521	32.6631
BGN	31.8509
METTL7B	31.7489
ITGBL1	31.643
GNAZ	31.5694
NPR3	31.3065
SCN8A	30.9987
ATOH8	30.5423
COL1A2	30.5228
AJUBA	30.3533
BNC2	29.6413
FLVCR2	29.3078
ITGBL1	28.8293
BGN	28.3192
CPQ	27.9672
TBX18	27.7515
EML1	27.624
SCN8A	27.4353
ISM1	27.4084
ENPP2	27.3535
STXBP6	27.2884
AOX1	26.7716
ZYG11A	26.4655
ZEB1	26.4387
DCN	26.1188
TUBB2B	26.104
PTX3	25.7285
HHIP	25.4762
TLR4	25.2423
BNC2	24.3375
LOC100506421	24.1815
GPR1	24.0923
COL1A2	23.6406
TLR4	23.4978
SDC2	23.4339
SIX2	23.2469
ETV1	22.7168
FAM43B	22.7006
TFPI	22.5417
ENPP1	22.5005
GNAS-AS1	22.1641
DDR2	22.062
EPHA4	21.4667
ANXA6	21.281
PTGFR	21.0714
PID1	20.9457
PRUNE2	20.7682
LIFR	20.4519
ADAMTS2	20.4492
BAMBI	20.3125
C14orf132	20.2334
DOCK4	20.2328
ZBTB10	20.0709
ENPP1	19.9674
NREP	19.9446
KLHL4	19.8754
MMP1	19.8423
ZEB2	19.8068
SLC14A1	19.7034
DDR2	19.572
LIFR	19.5586
TFPI	19.2952
TLR4	19.2414
BNC2	19.159
PTGFR	18.9546
FGFR1	18.9106
AK5	18.8766
MYPN	18.7591
COL4A4	18.7202
SALL1	18.6885
CPED1	18.6667
ASPN	18.5135
ANGPT1	18.5007
LINC00520	18.365
SERPINE2	18.2795
TSHZ3	18.075
KHDRBS3	17.9456
AKR1C1	17.8704
SH3RF3-AS1	17.8377
INSR	17.7569
LTBP1	17.72
TMEM100	17.6521
KIAA1644	17.6072
SCN8A	17.5543
CPPED1	17.5151
SHOX2	17.4691
MSX2	17.2625
TMEM178B	17.2611
HGF	17.2514
XYLT1	17.2374
GAS1	17.1483
VIM	17.1477
INSR	17.1235
ZNF682	16.9352
PRKCA	16.8356
LOC401074	16.7802
ADAMTSL1	16.6572
FMN2	16.6148
PLAC8	16.5934
FBN1	16.5279
CPA4	16.5042
CELF2	16.5028
MOXD1	16.4811
ZEB1	16.2955
ABCA8	16.2088
CPPED1	16.1993
PRKAA2	16.1733
MCTP1	16.1723
TFPI	16.0542
SHROOM2	16.0417
SLC14A1	15.9711
CDR1	15.7114
GNG2	15.6874
RORA	15.5504
DDR2	15.5465
WISP1	15.275
TNFAIP6	15.1385
PMP22	15.034
ZBTB10	14.9934
DOCK10	14.75
TMEM158	14.6977
ZNF441	14.6824
SRGN	14.6381
COL5A1	14.6049
NREP	14.5918
ATOH8	14.564
COL5A2	14.497
EPHA4	14.4816
TFPI	14.444
ADRB1	14.3868
AKR1C1	14.3851
PLCB1	14.3053
STON1	14.2759
PAMR1	14.1811
SBSN	14.1459
CPT1A	14.1075
DKK2	14.1066
FLJ42709	14.0774
ZCCHC24	14.0349
PLEKHG4	13.9345
FSTL1	13.9081
GPRC5B	13.8997
TBX18	13.7189
TBL1X	13.6928
EPHA4	13.6836
RHOBTB1	13.6524
ZEB2	13.5998
TWIST2	13.3885
DAB2	13.3274
LRRN3	13.2537
GPC6	13.2496
LIFR	12.9843
ZNF347	12.9369
RASSF2	12.9238
FBN1	12.8076
NRN1	12.7831
FOXP2	12.7379
FLJ42709	12.6453
LOX	12.6047
ZNF711	12.514
CPPED1	12.4747
MYL9	12.4209
GM2A	12.4152
PRKAA2	12.403
ERCC6	12.388
MCTP1	12.385
PALD1	12.3613
AKR1C2	12.3231
DGKB	12.285
EVI2A	12.2834
CREB3L1	12.2785
DEFB124	12.2023
ST3GAL5	12.1792
SULT1E1	12.1783
TMEM255B	11.9699
ITGBL1	11.834
NPR3	11.7892
DNALI1	11.6689
AR	11.6309
HOPX	11.6223
HGF	11.6169
PRKD1	11.5542
MARCH4	11.5374
ASRGL1	11.533
LIFR	11.5049
LINC00341	11.5027
ADAM33	11.4907
SMCP	11.4799
2014-03-03	11.4334
DAB2	11.4102
DEFB124	11.4074
VLDLR	11.3405
SERPINE2	11.3344
PGBD3	11.283
RASA3	11.2539
INSR	11.2377
GPNMB	11.1934
EGR2	11.1549
DCN	11.1423
REPS2	11.1321
AKR1C2	11.1164
RGS7	11.0522
SIPA1L2	10.9509
NEXN	10.8684
AGTR1	10.8449
SCN8A	10.8308
PDE1C	10.8206
GFPT2	10.8199
SULT1E1	10.8037
ZNF442	10.7936
COL5A1	10.791
IGFBP2	10.7797
MME	10.7492
ROR1	10.7327
ZBTB10	10.7246
ITGA7	10.6787
ZIC2	10.6778
MYADM	10.6688
FLJ42709	10.6624
FBLN1	10.6115
PEAR1	10.5985
ROBO4	10.5841
PPARG	10.5838
SPATA6	10.5535
CXCR7	10.5229
TP53I11	10.5126
TRPM3	10.5106
ADAMTS2	10.4813
SYPL2	10.4793
DAPK1	10.4747
DENND5B	10.4556
FSTL1	10.4366
FGF1	10.4352
KLHL29	10.416
EPHB6	10.4081
ZNF347	10.3605
OXTR	10.324
ARID5B	10.2094
ZBTB10	10.1953
GLI2	10.1932
LRIG1	10.1514
OLAH	10.1402
TIMP2	10.0984
FN1	10.0948
SHOX2	10.0408
MRO	9.99445
SH3PXD2B	9.94929
JRK	9.93321
GYPC	9.92628
APOD	9.90598
NEXN	9.90424
DNALI1	9.88137
COL4A4	9.87429
TLN2	9.87292
PLA2G16	9.85355
ARHGAP28	9.81678
ADAM12	9.78857
MAP1B	9.77051
REPS2	9.74483
TNNT1	9.72148
DAB2	9.71277
HEPH	9.70467
ECM2	9.70101
SEMA5A	9.64715
CADM3	9.64428
COL6A3	9.63183
COL5A1	9.61423
ARC	9.60866
MME	9.60793
GALNT16	9.48591
COL5A2	9.46872
FAP	9.45155
TFPI	9.44766
GATA2	9.42786
C12orf39	9.37223
PPAP2B	9.36404
PRELP	9.36321
CPVL	9.32538
GRB10	9.31305
PPAP2B	9.30961
DAB2	9.30074
MAGEH1	9.25858
ADAM12	9.25265
JAM2	9.25122
DOCK11	9.24704
LOX	9.19231
ACTG2	9.17709
ANKRD29	9.17633
ITGA10	9.15979
WNT5B	9.09569
TOX	9.05837
LOC100126784	9.05097
CYFIP2	9.03595
CDH4	9.03556
CCBE1	9.02314
ADAMTS1	8.99548
LTBP1	8.9418
HAS2	8.93913
COL13A1	8.92203
COL6A2	8.90452
SIX3	8.86891
SIX1	8.83888
RUNX1T1	8.8327
BNC2	8.80622
ZNF626	8.76044
AK5	8.75434
PRR5L	8.72645
GRB10	8.70434
ALPK2	8.69785
PECAM1	8.67569
KCNK2	8.66435
PLAC9	8.63523
ZIK1	8.62048
AFF3	8.61776
PLCXD3	8.58977
CPED1	8.58355
TMTC1	8.55439
ST8SIA1	8.46491
HAS2	8.46107
PAQR5	8.42049
LOC100292680	8.38533
ADAMTSL1	8.38435
LOC100506870	8.36785
SDK1	8.35897
C14orf132	8.30424
FRMD3	8.25767
C10orf90	8.25568
ITGA7	8.25452
ZG16B	8.24582
FADS2	8.24175
FOXRED2	8.23592
ROR1	8.2148
FAM43A	8.19817
MSRB3	8.19474
PRR16	8.17809
INSR	8.1541
AKR1C3	8.1457
TMPRSS15	8.1204
GPR124	8.09992
ARID5B	8.07675
S1PR3	8.07067
ECM1	8.04696
GNG2	8.03659
CPT1A	8.00608
CPEB2	7.95401
AUTS2	7.93865
ESM1	7.93132
ASTN2	7.9168
JAM2	7.88425
PRKCA	7.88339
ADAM12	7.86137
HMOX1	7.85217
SLC16A6	7.82977
FOXN3	7.82807
WISP1	7.77182
UNC5B	7.76258
EBF1	7.75762
FPR1	7.75491
CDH11	7.71654
QPRT	7.71005
CADM3	7.64423
ENOX1	7.61826
KCNMA1	7.59208
TSHZ3	7.58989
CCBE1	7.56443
RGS17	7.54882
TBXA2R	7.53661
SERPINE1	7.53446
RAB6B	7.50221
PODXL	7.46359
LPAR4	7.40634
ZFHX4-AS1	7.38786
SERPINE1	7.36293
IQCG	7.30898
LOC100506691	7.29144
ANKRD29	7.25391
LUM	7.23624
PLCL2	7.22973
FGF1	7.22927
CCDC85A	7.22645
PLA2R1	7.2124
FUOM	7.17446
DPF3	7.0997
LINC00619	7.09585
DPF3	7.09341
PDE4D	7.05731
RNF24	7.04263
TLN2	7.04141
DCLK2	7.01276
C1QL1	6.99923
TMEM132D	6.92169
DPF3	6.91014
COL8A1	6.88372
DLC1	6.88363
FGF18	6.8437
ZNF814	6.84196
FN1	6.83671
FABP4	6.82672
PLSCR4	6.80728
KLHL29	6.79916
PIEZO2	6.79444
PLCE1	6.76819
SLC45A1	6.7674
FN1	6.75467
FRY	6.75051
SYNGR1	6.70728
SLC43A1	6.6896
LMCD1	6.67475
HOXD3	6.6643
CITED2	6.63996
LRRN3	6.63532
FAM167A	6.62683
FN1	6.62456
TIMP2	6.62025
PRKCA	6.61969
FRY	6.60352
MSRB3	6.55891
FGFR1	6.53834
LPAR1	6.53324
SPATA6	6.4838
ZNF256	6.47116
TTC28	6.46847
SLIT2	6.45865
SRSF3	6.45228
PTPRM	6.4437
FOXF2	6.41874
IL13RA2	6.41201
PDK4	6.40347
SEMA5A	6.34687
ATP6V0A4	6.34044
HSPA12A	6.33801
FAM167A	6.33137
SLITRK4	6.30754
SIPA1L2	6.29997
EPB41L5	6.27839
WIPI1	6.27806
VASN	6.25965
MMP2	6.24105
ITGB5	6.23793
SYNM	6.23388
KALRN	6.23261
MGC16121	6.22885
GRK5	6.20386
GLIS3	6.2036
CLEC11A	6.20228
CALHM2	6.19513
HOXD-AS1	6.1769
FOXN3	6.16056
MEGF6	6.15542
LMCD1	6.13838
GYG2	6.11087
FZD1	6.10624
THY1	6.09673
ARHGEF28	6.08285
ZNF503	6.07805
VIM	6.07289
MGLL	6.06248
CDH11	6.04547
COL6A2	6.04392
FBLN1	6.03955
KCNG3	6.03349
TRPV6	6.02521
PLXND1	6.02072
KIF5C	6.02066
FSTL1	6.01601
CLU	6.00271
ZNF879	5.99518
PDGFRB	5.97934
SERTAD4-AS1	5.96745
RNF168	5.9515
FAM110B	5.95147
THY1	5.92777
ZNF93	5.92277
GAL	5.91915
HMGCS1	5.90272
SNAI3-AS1	5.90242
RNF182	5.88896
ZNF521	5.8808
SIX3-AS1	5.87579
GPR64	5.87218
LARGE	5.83657
CCL26	5.83349
FILIP1L	5.78366
PTPRM	5.77409
TMEFF2	5.76088
SVEP1	5.75867
DOCK4	5.74349
PDGFRL	5.74222
NAV2	5.72078
TBX2	5.69214
ADAMTS1	5.6688
KLF9	5.66793
RNF150	5.65753
PLCE1	5.65245
ARHGAP20	5.64541
ASTN2	5.64383
GSTM3	5.63886
LOC100506844	5.62833
NFATC4	5.60586
ATP8B3	5.60282
ZFHX4-AS1	5.59938
FN1	5.59403
TSLP	5.57384
PCDHB5	5.56369
KCNQ3	5.56331
CITED2	5.55797
EBF2	5.55263
WIPF1	5.54651
FOXN3	5.49182
NUDT11	5.48702
HHIP-AS1	5.48333
CHN2	5.47569
WIPI1	5.42712
PPAPDC1A	5.40946
CALHM2	5.40492
SYT14	5.40072
TIMP2	5.39494
PNPLA3	5.39458
DHRS9	5.38762
LOC100505592	5.38495
BICC1	5.379
HGF	5.34673
SARM1	5.33593
DLC1	5.32327
PECAM1	5.31835
CDIP1	5.31316
FRMD4A	5.30997
NDP	5.30868
FAM53A	5.30561
PVRL3-AS1	5.30437
CSPG4	5.29585
LPAR1	5.29123
STC1	5.28834
GHR	5.26974
GLIS1	5.26525
KLHL24	5.25946
KLF9	5.25305
LOC728392	5.24787
GPNMB	5.2468
BEND6	5.24089
MGLL	5.2219
DHRS2	5.20991
ZNF709	5.20817
CADM3	5.20573
AKNAD1	5.18147
PXDC1	5.17813
CAPN5	5.17545
PPP1R3C	5.17439
NID2	5.16512
RBM24	5.15163
SLIT2	5.1436
CCL2	5.1256
LOC286009	5.11036
OLAH	5.11023
LHX2	5.10545
ADAMTS12	5.10342
ZNF880	5.08566
PVRL3	5.08028
PRSS23	5.07868
RNF24	5.06616
SHANK3	5.0619
TMEM136	5.05805
LINC00302	5.05515
GPR4	5.04412
FRMD4A	5.04338
SLC16A2	5.03781
ABCC2	5.03223
OLAH	5.01878
LYPD6	5.01604
PIGZ	5.01075
METRNL	5.00433
THY1	5.00093
F2R	4.99579
ZFYVE28	4.99362
HEY1	4.99346
DHRS9	4.98053
CDH4	4.96711
LAMA1	4.9541
FKBP7	4.95191
IL21R	4.92768
C15orf39	4.90915
ZNF415	4.907
KANK2	4.90693
GSN	4.90567
RNA45S5	4.90282
ABAT	4.89381
NOVA1	4.89058
ABLIM3	4.88763
CREBRF	4.88566
RAB39B	4.86951
RFTN1	4.86829
WIPF1	4.86487
ZNF469	4.86406
TMEM97	4.84626
FBLN1	4.83859
MSRB3	4.82614
DAB2	4.82457
UAP1L1	4.82242
AP1S2	4.82152
FOXN3	4.81066
ZEB2	4.80202
MRAS	4.80152
BEX4	4.79318
PDE4D	4.78823
LOC100127983	4.78805
PLA2G16	4.78623
GEM	4.77255
RAB30	4.76239
FILIP1L	4.75959
CEP70	4.74281
CYFIP2	4.73138
MBNL1-AS1	4.72556
TBX18	4.71577
RASGRP3	4.68548
PIEZO2	4.68352
HOXA5	4.67871
LYPD6	4.67777
PPM1M	4.66075
EDA	4.65684
POSTN	4.63224
TBL1X	4.62527
TMTC1	4.62066
CUL4B	4.60446
MGC12916	4.59918
AKNAD1	4.59687
IP6K3	4.5926
NAV3	4.59246
FAM84A	4.58677
MSRB3	4.56781
CYP21A2	4.55216
PLCD1	4.55097
REPS2	4.5442
FAM50A	4.54038
HOXD8	4.52844
DARC	4.52096
PXDC1	4.50402
LOC79015	4.50169
RGL1	4.50137
NRP1	4.50085
BCOR	4.49994
MYADM	4.49806
CDH6	4.49575
TUBA1A	4.48631
S100A4	4.452
CD99L2	4.45021
KCNJ2	4.44692
LAYN	4.43939
LPAR1	4.43191
WNT16	4.42448
DNER	4.41979
AXL	4.41155
ANKH	4.40548
ADAMTSL1	4.40027
SIRPG	4.40026
SLIT2	4.3942
NR2F2	4.38903
SV2A	4.37183
PPAP2B	4.363
PRR5L	4.36244
MT1M	4.36055
CRNDE	4.35905
LYPD6	4.3579
SYN2	4.35592
RGCC	4.34778
HIPK2	4.34657
KLHL24	4.34113
ABI3BP	4.33742
HOXC10	4.32782
COL6A1	4.3261
F2RL2	4.3251
C5orf4	4.31846
ACSM5	4.31784
GALNT10	4.31721
GNG2	4.31549
INSIG1	4.31325
MSX1	4.31254
ITPRIP	4.30138
GPR19	4.29756
SERTAD4	4.29556
LOC100653086	4.28623
RARB	4.28414
KRTAP1-5	4.27984
SYN1	4.27446
FLJ43489	4.27054
LTBP2	4.27038
CAMK1	4.26265
KDELR3	4.26099
CUL4B	4.26032
NR2F2	4.25085
SP100	4.23871
TWIST2	4.23394
UNC5B	4.22633
ZNF233	4.21985
EPB41L1	4.21164
MAFB	4.20504
BATF3	4.19732
NRGN	4.19021
LOC100292680	4.19001
SLC2A8	4.17434
GGT7	4.16702
NAV1	4.16405
ZNF703	4.15152
SNTA1	4.14918
IL21R	4.14523
C5orf4	4.14277
CDH18	4.13956
SPATS2L	4.13665
IGFBP4	4.13369
DOCK3	4.12542
ADAMTSL4	4.12499
INO80D	4.12329
DDAH2	4.12271
TXNIP	4.11949
DENND5B	4.11622
PPP2R3A	4.1124
PDE4DIP	4.10305
NR2F1	4.09942
PYGB	4.09254
TIMP1	4.09062
FGF18	4.08901
BPI	4.08828
CLMP	4.08822
PAPSS2	4.07719
PRELP	4.07227
ADAMTS2	4.06807
BGN	4.06658
NOV	4.06494
MSRB3	4.05668
2014-09-11	4.05649
RPS6KA2	4.05643
WFS1	4.05619
NLGN2	4.04946
MRAP2	4.04799
LOC100130051	4.04492
LOC100506059	4.04273
RNF144A	4.0394
FAM155A	4.03851
CD99L2	4.03831
MLF1	4.0364
SYDE1	4.03561
QPRT	4.03472
FAM78B	4.03383
NRP1	4.02681
CECR1	4.0116
GPR146	4.01029
CSPG4	4.00881
KHDRBS3	4.0067
PTPRG	4.00515
RBPMS2	4.00003
PAPSS2	3.99881
PRKAA2	3.99729
WIPF1	3.99042
ANKH	3.98992
BCL6	3.98895
GLRX	3.98499
DCN	3.98403
TXNIP	3.97852
FAM13C	3.972
CLU	3.97199
SERPINF1	3.97163
C9orf47	3.96969
LRCH3	3.96105
JAM3	3.95767
BIN1	3.93899
GSTM1	3.93684
FZD8	3.93308
LMLN	3.92657
CDKN2B	3.92561
WDR53	3.921
ZNF43	3.92041
ASRGL1	3.89885
SUSD5	3.89438
LOC730101	3.88677
IL1R1	3.88557
ZNF582-AS1	3.87884
CUL4B	3.87801
CPQ	3.87228
FAM84A	3.87002
INSR	3.86851
CLSTN2	3.86808
SIM2	3.86763
NMNAT2	3.86709
MALAT1	3.86301
BIN1	3.8616
ZEB1	3.86026
RAB6B	3.85036
MFGE8	3.83588
PDGFRA	3.8312
WFS1	3.8308
LOC729970	3.82835
CLEC11A	3.82804
MBNL1-AS1	3.8234
SPATA6	3.82322
MYBL1	3.82162
BIN1	3.81985
STK4	3.81708
LOC100507165	3.8159
ZMYND8	3.79964
TEX29	3.78303
ACSS2	3.77959
GPSM1	3.77923
UBASH3B	3.77859
TRAM2	3.77753
ROR1	3.77451
FKBP7	3.77007
CRNDE	3.76556
PAQR5	3.75534
RGS4	3.74972
LOC730091	3.74813
CHN1	3.74776
TRO	3.74716
FN1	3.7417
HEY1	3.74161
RAPGEF3	3.74059
ETV1	3.74004
RAB6B	3.73901
RGMB	3.73889
LY6K	3.73731
AP1S2	3.73309
RRBP1	3.7285
PRUNE2	3.72505
LOC541471	3.72391
LEPREL2	3.72265
PTGIS	3.72029
XIST	3.71554
RGCC	3.71119
DDAH2	3.71113
GART	3.70734
TTLL1	3.70682
ARHGEF28	3.70559
RBPMS	3.70225
LRRC2	3.70087
SLC12A7	3.69938
NAT8L	3.69907
ZNF300	3.692
TSPAN5	3.69133
LSS	3.689
EFR3B	3.68126
FAR2	3.67873
CACNA1G	3.67338
POU6F1	3.67057
SLC26A6	3.66824
GXYLT2	3.66403
ALDH3B1	3.65947
AR	3.65158
ZFP82	3.64988
NTN4	3.64561
POU6F1	3.63492
GREB1	3.62939
BIN1	3.62252
SLC16A4	3.61947
SLC7A2	3.61824
ZNF569	3.61731
NAV1	3.61695
FBN2	3.61059
NAV2	3.60515
ZNF354C	3.60469
MRO	3.60156
HS3ST3B1	3.60052
ETV1	3.59997
LY6K	3.5992
IL21R	3.59866
LOC100506990	3.59598
TSPAN5	3.59598
ZNF470	3.59451
HOXC11	3.59335
PTPRH	3.59324
KDELR3	3.58865
ANTXR2	3.58109
C10orf54	3.57977
XIST	3.57773
ARHGAP22	3.57698
ITGB5	3.57505
SLC1A1	3.5749
MLF1	3.57463
OLFML1	3.5701
C1QL1	3.56737
TMEM171	3.56484
NRBP2	3.56401
XIST	3.5605
ZNF385D	3.55957
FAR2	3.55878
CDNF	3.55655
FYN	3.55266
PLEKHO1	3.54838
CTGF	3.54402
ITGB5	3.54048
LOC100287387	3.5391
NAV1	3.5375
SP100	3.53542
ABAT	3.53334
ZBTB16	3.52723
PHC2	3.5266
METTL6	3.5194
ZFP28	3.51858
SYNGR3	3.51156
ARHGAP6	3.51096
BCL6	3.50718
RNF24	3.5068
GABRQ	3.50544
GPRC5B	3.50291
RIMS1	3.50283
STXBP5-AS1	3.50198
ZDHHC11	3.49713
DSEL	3.49691
ZNF253	3.49512
PRKCDBP	3.49356
PCDH18	3.49297
DHRS9	3.48734
SERPINE1	3.48303
PCYT1A	3.48299
BHLHB9	3.48165
B4GALNT1	3.48111
CD99	3.48008
LOC100288911	3.47514
PNPLA3	3.47393
PCBP4	3.47188
ASAP1	3.46869
ASMTL	3.46771
CCDC80	3.46543
LINC00302	3.46207
RRBP1	3.45679
ZNF880	3.45444
LOC100506834	3.4501
CLU	3.44799
DACT1	3.44635
ZNF702P	3.44237
IQGAP2	3.44075
RAB8B	3.4402
BACH1	3.43497
AHNAK2	3.43397
CDH6	3.43085
ID2	3.42652
BNC2	3.42052
SPARC	3.42023
EPHB2	3.41913
ENHO	3.41479
PSCA	3.41113
LEPRE1	3.40988
LAMB2	3.40944
TRO	3.40939
S100A5	3.40768
ZNF578	3.40733
HPCAL1	3.40587
RFC3	3.39992
NPAS2	3.39755
PRSS35	3.39405
SPRY4	3.39353
STXBP1	3.39275
UBASH3B	3.39025
CCDC15	3.38941
ELFN2	3.38466
CNNM2	3.38344
PXDNL	3.38222
KLHL24	3.38108
ST8SIA1	3.3776
SLC16A3	3.37185
MTBP	3.37032
EID3	3.36952
CLIC2	3.36791
SLC2A3	3.36664
GSTM2	3.36526
TBL1X	3.3649
LINC00478	3.36403
HIPK2	3.3635
HIVEP3	3.36243
TMEM136	3.36094
RRBP1	3.35857
LRFN1	3.35775
LMLN	3.35772
CBLB	3.35625
KLHDC8B	3.35268
ASMTL	3.35141
LOC285286	3.35073
MAP1A	3.35004
CCDC15	3.34243
STX1A	3.3392
BNIP3	3.33906
ABHD5	3.33531
STARD13	3.33208
CDKN2A	3.32912
SEC31B	3.32654
ANKRD33B	3.3258
HOXC9	3.32394
HABP4	3.31911
HRH1	3.31838
DDAH2	3.31519
LOC441402	3.3138
NRSN2	3.31171
ARHGEF40	3.3102
FGF18	3.30893
GSTM4	3.30593
MAPK11	3.30117
FOXP1	3.3002
SCN1A	3.2999
DDIT3	3.29875
NSAP11	3.29631
RAB24	3.29285
PDE7B	3.28365
CCDC80	3.28205
TSPAN5	3.28161
ZIK1	3.27975
CAMK1	3.27763
OMD	3.27496
PARVA	3.26785
KCNG1	3.26605
FOXN3	3.26297
TBC1D12	3.2602
SCCPDH	3.25953
FNDC1	3.25491
GGT5	3.24911
FYN	3.24832
GALNT15	3.24612
KLF9	3.24514
ALPK2	3.24296
DCLK1	3.22736
ABL2	3.22581
DBN1	3.21928
NNMT	3.21811
ABCB6	3.21752
FGF1	3.21716
GALNT10	3.21402
UBXN7	3.21037
KAT2B	3.20796
HRH1	3.20606
CRYM	3.20233
SLC4A8	3.20201
CNNM2	3.19839
ZNF555	3.19693
HERC4	3.19619
FLJ32255	3.19468
DNAJB4	3.19407
CHKA	3.19388
RGMB	3.1934
ZBTB38	3.19241
SPSB1	3.19205
SIX1	3.18825
ZNF697	3.18322
NXPE3	3.17952
CREBRF	3.17786
P4HA3	3.17739
SLC26A11	3.17415
PXDN	3.17364
FGF5	3.16992
TSPAN5	3.16533
ASMTL	3.15922
LOC153682	3.15908
AXIN2	3.15342
PYCR1	3.15319
FKBP7	3.15191
POFUT2	3.15062
AMOT	3.1501
NFE2L3	3.14833
SP140	3.148
RHOQ	3.14475
TPM2	3.14272
COPS8	3.14011
FGF5	3.13942
NNMT	3.13828
DUSP1	3.13663
ME3	3.13526
SMPD1	3.13377
C2CD2	3.13302
USP2	3.12967
PTPRR	3.12879
ANKRD30B	3.12879
CNTNAP1	3.12832
ADAM33	3.12494
PSG4	3.12189
DNASE1L1	3.12181
SLC4A8	3.11275
PFKFB4	3.11256
CPT1A	3.11248
CNKSR3	3.11175
C5orf46	3.11132
CDIP1	3.10981
FBLN1	3.10485
CLK4	3.10338
NEGR1	3.10058
LINC00471	3.09844
PPP2R2D	3.09603
ZNF250	3.09312
PRSS23	3.09096
ANKH	3.0909
PDE4D	3.09072
HAND1	3.09026
FAM101B	3.0899
DNAJB5	3.0883
SLC35E4	3.08371
AUTS2	3.08254
TRAK2	3.08245
GXYLT2	3.08069
RHOQ	3.07771
PXDN	3.07527
CDV3	3.07241
CNNM2	3.07219
LSS	3.07052
TCEAL3	3.06868
TXNIP	3.06721
NTSR1	3.06693
RAPH1	3.06632
MAGI2-AS3	3.06441
CNPY2	3.05744
SERTAD4	3.05524
HSPA13	3.05414
DUSP23	3.05221
HABP4	3.04929
PDE4DIP	3.0487
CAPN5	3.04687
LPIN1	3.04429
GSTA4	3.04415
H2AFY	3.04019
DLX4	3.03881
VEPH1	3.03784
TRAK2	3.03486
FGF14	3.03357
ENPP1	3.03134
CDC14B	3.02724
REEP2	3.01599
SKIL	3.01429
ZNF266	3.01397
LOC645984	3.01397
SLC2A3	3.01393
STK10	3.00839
NAV3	3.00813
PCDHB6	3.00692
LOC338620	3.00558
FAM65B	3.00399
ZNF709	3.00366
AFAP1L1	3.00177
UBASH3B	2.99787
RHOQ	2.99725
ARL4A	2.99542
ZFP28	2.99466
ZFP28	2.99164
ARRDC3	2.99145
NR2F2	2.9912
MN1	2.99086
DNAAF3	2.98821
ARHGAP22	2.987
INSIG1	2.98668
PSG9	2.98636
TNS1	2.98539
PLP1	2.98245
HPCAL1	2.98182
SLC2A3	2.97931
PARVA	2.97766
NPAS2	2.97159
ZNF93	2.96994
STK25	2.96861
IGF1R	2.96579
PLXND1	2.96342
CAMK1D	2.96144
PDGFC	2.95825
CHRDL1	2.95811
ANKDD1A	2.95588
PRODH2	2.9542
LPPR2	2.95399
DNAJC6	2.95357
HEG1	2.9529
TBX3	2.95184
SKIL	2.94786
C17orf103	2.94432
CHML	2.93853
ACSL1	2.93846
DIP2C	2.93808
ZNF70	2.93666
IQCG	2.93293
CTSL1	2.932
DENND2A	2.93109
SHANK3	2.92963
PRKCA	2.92878
APBB1	2.92819
FN1	2.92802
FRMD4A	2.9279
ACSM5	2.92516
LRRC6	2.92362
TLX2	2.92065
CPT1A	2.91891
ARHGEF40	2.91861
MICAL1	2.91314
ZNF852	2.91186
PTGER4	2.90982
ITM2C	2.90875
LOC100506457	2.90822
ID2	2.9082
ZNF677	2.90633
SPOCD1	2.90451
STK10	2.90333
BCL2	2.90321
FNBP1	2.89257
APH1B	2.89192
CD44	2.89054
BCCIP	2.88878
LARP6	2.88725
SAFB2	2.88519
SQSTM1	2.88423
ASAP1	2.88146
RIPPLY2	2.87902
FERMT2	2.87862
MAN1A1	2.87622
ITSN1	2.8741
LOC100126784	2.87332
FOXD1	2.87065
TMTC1	2.86671
GLRX	2.86609
CDKN1C	2.86546
SLC38A4	2.86544
IL1RL1	2.8608
CHST3	2.86046
SLC4A8	2.85894
EFHA2	2.85754
EPB41L5	2.85726
SRGAP2	2.85698
PLEKHG2	2.85422
BIN1	2.8542
PINK1	2.85219
TSPAN4	2.84986
PHF17	2.84889
PRSS23	2.84705
CREBRF	2.84572
RDH5	2.84536
ANKH	2.8445
COL8A1	2.84318
TMC7	2.84201
PHF7	2.84037
NPAS2	2.83972
KLF4	2.83877
KLRC3	2.83781
ANKRD20A5P	2.8356
TRIM3	2.83403
BHLHE40	2.83315
PIP	2.82893
NT5E	2.8287
C1orf21	2.82773
AGAP1	2.8275
PTPRR	2.82496
HDLBP	2.8222
ZCCHC24	2.81887
ARHGAP28	2.81602
SNX21	2.81174
ADAMTSL1	2.80848
NFIC	2.80767
HDAC11	2.80758
RBPMS	2.80578
CATSPER1	2.80483
C2orf88	2.80253
DYSF	2.80054
DTNBP1	2.80019
ZNF570	2.79809
SNAP25	2.79278
CGREF1	2.79263
NAV1	2.79254
DET1	2.79146
SKIL	2.79141
HABP4	2.79108
MGAT5B	2.79099
FHL1	2.79045
CREBRF	2.78992
SMAD6	2.78793
DLX3	2.78598
SMOX	2.78347
AHRR	2.78314
EGR1	2.7831
ZNF814	2.78191
FAM186A	2.78143
LOC100996920	2.77974
ARHGEF6	2.77971
MIR210HG	2.77933
BAHCC1	2.77917
MAGI1	2.77684
KAZALD1	2.77467
WWC3	2.77416
LRP1	2.77394
ANKH	2.77163
AHNAK2	2.76991
LRRC8C	2.76915
FOXG1	2.7644
FYN	2.76371
ETV1	2.7626
PCSK1	2.76118
LY96	2.76094
EYA2	2.76087
SLITRK4	2.76055
HMGA2	2.76015
TCN2	2.75973
ZYX	2.75855
FAM13A-AS1	2.75169
RUSC2	2.75142
LOXL2	2.74811
SYDE1	2.74761
MGC12916	2.74317
TLN1	2.74314
ETV1	2.7422
ARHGEF40	2.74181
ZNF626	2.74136
CYBRD1	2.74132
TNS1	2.74047
EIF4G2	2.73935
LAMC1	2.73896
CLK4	2.73614
PLOD1	2.73586
LPIN1	2.7318
SNED1	2.73005
MYLK	2.72927
LOC283788	2.72578
CLEC11A	2.72546
QSOX1	2.72529
MGEA5	2.72518
LPXN	2.72434
STC1	2.71737
FOXO1	2.71634
JUN	2.71625
PSG7	2.71605
ZNF354A	2.7159
EPB41L1	2.71395
C3orf14	2.71188
ZNF488	2.71169
CD52	2.71023
NPR3	2.71002
FAM228B	2.70817
NMT2	2.70607
CDKN2A	2.70571
FAM160B1	2.70132
AP1S2	2.70065
RUNX2	2.70049
RECQL4	2.70041
MITF	2.70003
LPPR2	2.69826
ZNF333	2.6981
SLC8A1	2.69716
OSBPL10	2.69519
F2R	2.69506
TGFB1I1	2.69458
STAMBPL1	2.69173
LRCH3	2.69115
ZBTB38	2.68715
RRAS	2.68468
TIE1	2.68426
ZDHHC11	2.6833
GFRA1	2.68302
LOC100506860	2.68272
TMEM178B	2.68203
CDC14B	2.68169
TOM1	2.68089
RNPEPL1	2.67856
TRIOBP	2.67772
CLK4	2.67652
IL6ST	2.67648
GLIS3	2.67618
JMJD1C-AS1	2.67477
ZYX	2.67445
SPRY4-IT1	2.67238
TIMP3	2.66893
SAMD4A	2.66885
ADM	2.6686
FOXD1	2.66712
ZNF775	2.66686
MAGI1	2.66571
ATG4B	2.66472
FNIP1	2.66365
ZNF197	2.66341
MICAL2	2.66105
TRIM3	2.66008
PIP4K2A	2.65839
PSG1	2.65698
HOXD-AS1	2.65554
S100A6	2.65255
CDK5RAP2	2.65181
PLAT	2.65038
RPL15	2.6492
APH1B	2.64527
CTDSP2	2.64429
ZNF558	2.64384
ZNF568	2.64143
RPL10	2.64023
DIS3L2	2.63981
IQSEC1	2.63959
PECAM1	2.63558
NUDT10	2.63353
HES6	2.63308
CAMK2D	2.63299
ANKRD55	2.63248
PHF7	2.63001
COL18A1	2.62789
CIB2	2.62532
PARVA	2.62517
ALDOC	2.62447
PROS1	2.62398
WFDC10B	2.62342
FHL1	2.6214
CXCR7	2.62121
TMEM119	2.62077
C8orf82	2.61933
PCDHB16	2.61708
MSX2	2.61517
SEPP1	2.61046
PTENP1	2.60983
ARHGEF28	2.60854
DPY19L2	2.60819
JMY	2.60713
PCDH9	2.60563
RPA1	2.60534
ZNF250	2.60315
BVES-AS1	2.5998
COPS8	2.597
MIR100HG	2.59629
RRBP1	2.59535
NFYA	2.59533
PXK	2.59524
VPS28	2.59514
HECW2	2.59396
SMAD5-AS1	2.593
SLCO4C1	2.59208
STS	2.59208
DPY19L2	2.59162
TMEM44	2.59042
NUCB2	2.589
TMEM50B	2.58585
LRP3	2.585
DUSP1	2.58317
CA12	2.58298
FAM211A	2.58272
KLHL9	2.5818
SLC4A8	2.58155
IL6ST	2.5787
ITGA9	2.57864
SLC8A1	2.57778
TPP1	2.57664
CCDC176	2.57318
LOC283788	2.57281
ZNF546	2.57237
CD52	2.57181
IL11RA	2.57125
GPR124	2.57064
FGF5	2.57014
FBXO15	2.56771
P4HA2	2.56299
GPX8	2.56092
CYB561D2	2.56053
TLE2	2.55943
YBEY	2.55654
PSG6	2.55474
PTEN	2.55405
TRAM2	2.5532
CDC42	2.55309
C16orf45	2.55269
RUFY2	2.55202
ZNF502	2.5514
ZNF385D	2.54852
FAM132B	2.54788
ZNF473	2.54739
ADAM21	2.54677
ERLIN1	2.54597
ANTXR2	2.54427
IGIP	2.54402
VEPH1	2.54239
ANTXR1	2.54204
PASK	2.54089
ANG	2.54042
C6orf1	2.53823
FAM64A	2.53803
PARD3	2.53689
GAMT	2.53336
LMF1	2.53237
DIP2C	2.53223
EID2B	2.53126
FBLN1	2.53045
CTSB	2.52986
PINK1	2.52843
CA12	2.52837
CA12	2.52817
NR2F2-AS1	2.52715
COL28A1	2.52629
GPSM2	2.5253
LOC100134259	2.5249
GLIS2	2.52408
FLOT1	2.52368
DLGAP4	2.52341
SLC16A3	2.52237
PPP1R7	2.52177
CXCL12	2.5215
NAGA	2.52103
VPS37D	2.52053
ENSA	2.52045
CCSER2	2.52031
SAMD5	2.51886
DNAJB12	2.51701
WDR45	2.51576
MAML2	2.51499
TRIOBP	2.51263
CXXC5	2.51211
FAM178A	2.50891
PTRF	2.5083
LARP6	2.5064
CAMK2D	2.50636
C1orf21	2.50516
C1orf85	2.50473
PARVA	2.504
PPP1R7	2.50192
HOXB5	2.49924
EVI2B	2.49629
FRMD4A	2.49627
WFDC3	2.49495
HIST1H2BM	2.49383
NT5E	2.49362
MGC16121	2.49335
PAPSS2	2.49263
CDH2	2.4914
TACC2	2.49052
TIMP3	2.48951
DUSP4	2.48933
GPRIN1	2.48873
TLE3	2.48642
BICC1	2.48551
WLS	2.48468
CMKLR1	2.48337
C3orf14	2.4818
PCYT1A	2.48095
IFT27	2.48063
ACSM5	2.47939
USP2	2.47779
BRI3	2.47716
ENO2	2.47629
HEMK1	2.476
MAP3K5	2.47527
SERTAD4	2.47509
ALDH3B1	2.47329
PNRC1	2.47318
RPL35A	2.47304
GSTM1	2.47103
DTYMK	2.47073
KDELR3	2.47054
DIRC2	2.46879
LOC100288911	2.46798
SCARA3	2.46725
SHISA9	2.46661
MSX1	2.46598
SLC38A6	2.4658
MIR181A2HG	2.4657
FAM127A	2.46363
CD44	2.46342
POLR3GL	2.46342
CDKL3	2.46269
SERTAD4	2.46241
PRAF2	2.46096
FZD1	2.46007
ASPH	2.45932
FGF18	2.45839
CENPI	2.45756
TMTC1	2.4574
BACH1	2.45624
RPL35A	2.45528
ITSN1	2.45434
NR5A2	2.45431
TECPR1	2.45403
ANTXR2	2.45381
FAM114A1	2.45326
PPAP2A	2.45288
DENND5B	2.44901
FRMD6	2.44876
ANKRD36B	2.44779
ZNF582	2.44739
RTN1	2.44727
LOC100129195	2.44696
RECQL4	2.44609
WDR1	2.44484
CYP2R1	2.44477
CDV3	2.44425
ANKRD30B	2.44389
PRRT3-AS1	2.44372
COL12A1	2.44359
ADAMTSL1	2.44322
SNX21	2.44312
HOXB6	2.44267
BRI3	2.43884
ST18	2.43688
ORAI2	2.43551
NRP1	2.43545
MROH8	2.43447
COL12A1	2.43137
PDLIM7	2.43064
TCIRG1	2.43046
KLF12	2.43014
SAP30L	2.42894
ZMIZ1-AS1	2.42787
LOC100127983	2.42728
SMAD7	2.42637
BCOR	2.42425
SCD	2.42168
CACNA2D3	2.42082
PXK	2.42002
ZNF569	2.41977
GRK5	2.41624
USP32	2.41533
AP1M1	2.41478
EVI5L	2.41355
PHF15	2.41298
WDR45	2.41043
PDLIM7	2.4101
HOXC6	2.40821
C7orf60	2.40778
HOXB-AS1	2.4071
DENND3	2.40658
ITGA5	2.40629
LMNA	2.4031
ZNF492	2.40231
TMEM220	2.40165
KCNIP3	2.40149
N6AMT1	2.40102
COL10A1	2.40058
PLCL2	2.4005
ABCB8	2.40043
MXRA5	2.40015
SOCS5	2.39997
EFNA5	2.39792
UST	2.39697
FAM126A	2.39625
KAZALD1	2.39549
PLAC9	2.39514
DLGAP4	2.39288
RPH3AL	2.39197
MLF1	2.38862
LINC00839	2.38762
PLA2R1	2.38559
S1PR2	2.38404
LRRC15	2.38125
ARHGEF28	2.38054
TFDP2	2.38039
ARHGAP33	2.38012
POC1A	2.37884
DMRT1	2.37671
THEM4	2.37602
PRRT3	2.37597
SYDE1	2.37582
TMEM171	2.37573
ADAM17	2.3749
FKBP1A	2.37419
C1GALT1C1	2.37411
LOC100506990	2.37333
TENC1	2.37226
RNF168	2.37137
ARHGAP24	2.37114
FAM101B	2.37106
ANKRD32	2.3705
LOC100130691	2.37011
ISLR	2.36993
CABLES2	2.36917
SEC24D	2.36899
ZC3H10	2.36883
CRYGS	2.36823
RAD18	2.36739
FAM102B	2.36661
C1GALT1	2.36626
EFHD1	2.36478
LOC100129461	2.36393
ZFHX4	2.36308
ABCA17P	2.36301
AGAP1	2.3621
ST3GAL1	2.36144
MTFR1L	2.36142
SCLY	2.36018
AAMDC	2.35926
SESN3	2.35911
LOC642852	2.35767
NAV2	2.35699
POM121L9P	2.35445
HHAT	2.35419
ITGA1	2.35254
CD99	2.35227
LOC729970	2.3518
TTYH2	2.35125
GCNT1	2.35084
PLBD2	2.35075
RNF14	2.35049
CD180	2.34975
SMIM17	2.34908
MAGED2	2.34795
FLNA	2.34724
LZTFL1	2.34711
RUNX2	2.34609
TTC21A	2.34608
DAP	2.3442
HDLBP	2.34334
SPRY4-IT1	2.3432
CSH1	2.34247
CD55	2.34199
TONSL	2.34147
2014-09-02	2.34094
PARVA	2.33989
ADAM23	2.33771
ST6GALNAC3	2.33691
MIR210HG	2.33578
NFATC4	2.3344
SIX5	2.33361
MTMR12	2.33288
HDAC4	2.33234
RAB30	2.33218
ETV5	2.33095
DDX11L2	2.33093
C10orf54	2.33085
CENPB	2.33076
TWF2	2.32948
ZNF507	2.32934
XIST	2.32888
RNASE4	2.32876
TXK	2.32845
PI4K2A	2.32845
ZNF93	2.32806
GPR173	2.32618
ZBTB38	2.32516
MVD	2.32463
ILK	2.32327
GIGYF2	2.32323
FAM114A2	2.32322
C1orf85	2.32318
RUNX1T1	2.32314
DNAJC13	2.32246
HDLBP	2.32182
CBR3	2.32048
SFXN3	2.32015
BRSK1	2.31986
TRIB2	2.31972
CD151	2.3185
PARD3	2.31833
POC1A	2.31692
SCCPDH	2.31573
CRTAP	2.31549
PPP2R3A	2.31513
ATOH8	2.31493
ZNF34	2.31399
CMTM1	2.31354
FIGNL1	2.31342
FLNA	2.31176
ACOX2	2.31152
AGO2	2.31122
ZDHHC14	2.31119
DENND3	2.31109
DPCD	2.31057
TMEM198B	2.3104
CBX2	2.30988
NAV1	2.30919
HPS1	2.30752
PALM	2.30706
CLIC4	2.30649
SQSTM1	2.30538
SSR3	2.30451
SP100	2.30408
DOCK1	2.30354
PCDH9	2.30301
ARMC8	2.30221
TCP10L	2.30149
JUN	2.3013
ASAP1	2.30118
GNA13	2.30023
TMEM35	2.29881
COL10A1	2.29823
SYTL4	2.29653
EMP3	2.296
COL13A1	2.29582
LTBP2	2.29374
LINC00491	2.29361
LRCH3	2.29199
CDC42	2.29122
MGC24103	2.28989
TSPAN4	2.28965
CD55	2.28824
RBPJ	2.28763
PLEKHG2	2.28737
SNX29	2.28548
PREX1	2.28547
ZNF333	2.28509
NDUFB2	2.28362
CXCR4	2.28223
HIBADH	2.28217
ITSN1	2.28202
ALDOAP2	2.2817
FCHSD2	2.28169
HJURP	2.28077
ATXN1	2.27963
TFDP2	2.27906
UROS	2.27803
PCDH7	2.27779
FBXO36	2.27763
CRYZL1	2.27734
LOC283788	2.2767
LACTB	2.27626
XRN1	2.2757
NAV1	2.2752
PKNOX2	2.27502
PCDHB14	2.27489
RARRES3	2.27465
MAF1	2.27355
DNAJB4	2.27326
ANO10	2.27272
PID1	2.27265
IL6ST	2.2718
THSD4	2.27159
MYRF	2.27154
STXBP5	2.27152
PCYT1A	2.27056
SCARNA17	2.27021
FZD2	2.27021
GOLIM4	2.26998
ADRA1D	2.26922
DOCK1	2.26913
KLHL29	2.26834
PPIEL	2.26796
C1orf226	2.26762
MCM8	2.26746
UNC5B	2.26746
ASAP1	2.26723
SFXN3	2.26665
TYRO3	2.2665
TXNDC15	2.26615
NT5E	2.26611
FOXO1	2.26524
ETV5	2.26507
FOXRED2	2.26442
LOC100996920	2.26392
WDR48	2.26368
IL6ST	2.26281
SNX8	2.26264
HIVEP3	2.26219
CTTNBP2NL	2.26173
EMILIN3	2.26145
PITPNC1	2.2614
UHRF2	2.26069
VSIG2	2.26001
LOC100506860	2.25933
ALDH1L1	2.25755
ITGB5	2.25745
DPH3	2.2574
NUDT16	2.25692
FNDC3B	2.25612
C5orf45	2.25577
ARHGEF10	2.25549
TNS3	2.25485
SOCS5	2.25484
ACPL2	2.25474
ZNF43	2.25464
LOC645513	2.25463
TPST1	2.25429
MAP3K5	2.25426
SLC12A2	2.25419
CRISPLD2	2.25416
STAMBPL1	2.25364
CXXC1	2.25345
KLF12	2.25314
ARMC9	2.25287
CST2	2.25254
GCNT1	2.25228
PASK	2.25214
DTNBP1	2.25188
VPS18	2.25156
SNAI1	2.25141
ZNF575	2.25119
CXXC1	2.25029
SKIDA1	2.24971
NMNAT2	2.24924
LBH	2.24859
EHD3	2.24766
FAM110B	2.24761
LETM2	2.24731
[truncated: 515 more rows]
