# Supplementary material for: De-Differentiation Confers Multidrug Resistance Via Noncanonical PERK-Nrf2 Signaling
Source: PLoS Biol. 2014 Sep 9;12(9):e1001945. doi: 10.1371/journal.pbio.1001945 (PMC4159113; doi:10.1371/journal.pbio.1001945)
Supplement: Table S3 — ROS and efflux-related genes up-regulated in HMLE-Twist compared to HMLE-shGFP cells. (XLSX) [file pbio.1001945.s003.xlsx]

## Sheet: Sheet1
ROS and Efflux-Related Genes >2-fold Upregulated in HMLE-Twist vs. HMLE-shGFP Cells
ABC Transporters	Oxidative Stress Response	Glutathione Trasnferase Activity
ABCA6	ACOX2	GSTA4
ABCA8	AIFM2	GSTM1
ABCB6	AKR1C1	GSTM2
ABCB8	AKR1C2	GSTM3
ABCC2	AKR1C3	GSTM4
	ALDH3B1
	AOX1
	ASPH
	CBR3
	CRYZL1
	CYB5R2
	CYBRD1
	DHRS2
	DHRS9
	DUSP1
	ERCC1
	ERCC6
	GLRX
	HMOX1
	LOX
	LOXL2
	ME3
	MSRB3
	NSDHL
	NUDT1
	P4HA2
	PHYH
	PLOD2
	PYCR1
	QSOX1
	RDH5
	SCARA3
	SCD
	SEPP1
	STK25
