# Supplementary material for: De-Differentiation Confers Multidrug Resistance Via Noncanonical PERK-Nrf2 Signaling
Source: PLoS Biol. 2014 Sep 9;12(9):e1001945. doi: 10.1371/journal.pbio.1001945 (PMC4159113; doi:10.1371/journal.pbio.1001945)
Supplement: Table S4 — Genes up-regulated upon treatment with menadione. (XLSX) [file pbio.1001945.s004.xlsx]

## Sheet: Sheet1
Genes >2-Fold Upregulated upon Treatment with Menadione
HMLE-shGFP	HMLE-Twist	Overlap
HSPA6	HSPA6	HSPA6
HMOX1	FOS	FOS
FOS	KRTAP1-5	FAM46C
C11orf96	EGR1	NA
FAM46C	NA	CXCR4
NA	KCNJ2	EGR1
CXCR4	SYNE1	ARRDC3
EGR1	NFKBIZ	CCL26
ARRDC3	BCL11A	KLF2
BHLHE40	RGS2	DNAJB4
CCL26	COL3A1	RGS2
DDIT3	SRSF3	NFKBIZ
KLF2	DNAJB4	HSPA1L
DNAJB4	MSANTD4	SRSF3
ID2	C8orf4	FAM102B
HEY1	CCL26	EREG
NR4A2	ITPKB	KCNJ2
PHLDB2	HERC4	FOSB
RGS2	PDK4	BCL11A
ATF3	KCNJ16	RNA45S5
BAMBI	ABCC13	PELI1
NFKBIZ	PARD6G-AS1	ZNF483
HSPA1L	ARRDC3	PARD6G-AS1
MMP3	CTCF	DNAJB1
CREBRF	PARD3B	FAM46A
ARC	TMEM100	PPP1R3C
MBNL2	SEPT2	MAP3K8
PPP1R15A	GDPD1	FNIP1
SOCS1	HSPA1L	ZNF280D
BCL2L11	LURAP1L	ZFP36
SRSF3	TLE4	EED
PNRC1	PSG5	LURAP1L
FAM102B	RBBP6	RALBP1
EREG	OSR2	ZNF709
KCNJ2	FAM102B	PCDH18
FBXO32	EED	RASAL2
FOSB	PDE4B	SEPT2
ADH1B	SYCP1	CHD2
CPEB2	TRIM5	CCSER2
BCL11A	CCSER2	LOC389765
RNA45S5	LOC100507032	WDR37
NPL	MARCH11	BIVM
HHEX	FNIP1	C21orf58
ZFAND2A	PELI1	PSG4
PRDM1	LINC00663
UBE2D3	FGF14-AS2
PELI1	RALBP1
LOC344887	WNT6
HCRP1	RASAL2
CXCL3	OCIAD1
RAB3A	SRSF11
ZNF483	VMP1
PARD6G-AS1	PPP1R3C
SKAP2	THBD
DNAJB1	ZNF826P
GEM	GRHL2
FAM46A	KBTBD7
PPP1R3C	KIAA1109
MAP3K8	ABCA9
SPSB1	KCNC1
ANKRD37	RNF17
NCOA3	CPA3
INSIG1	TMEM74
NTNG2	ZNF709
CITED2	S100A14
FNIP1	MSX2
ZNF891	COTL1
NFIB	VIM
TGIF1	CHD2
ZNF280D	OTUD1
ZFP36	PRKD1
DUSP1	FLJ41455
SIRT4	ZNF792
GDF15	DSERG1
ADM	TIGD7
HYMAI	MRPL45P2
EED	MYBL1
MXD1	RNA45S5
DUSP2	RFX3
RASD1	SYN2
EMP1	PAIP2
CXCL2	ATOH7
ING1	PIP
PGAP1	THAP2
MIR205HG	ST6GALNAC5
RCSD1	WDR37
LURAP1L	ZNF157
RALBP1	DLEU2
MYLIP	PCDH18
MPZL3	MGC24103
QKI	PSG4
DEDD2	FOSB
HRG	DCDC2
KLHL20	LOC145783
ZNF709	CD47
PCDH18	PLA1A
IP6K3	ZNF483
FAM43A	SUV420H1
RASAL2	KIF13A
LOC254100	ABI3BP
KCNMB4	KLF2
LINC00152	CYP39A1
TSC22D3	ZKSCAN3
ELF3	RPS2P45
C10orf10	DNAJB1
SEPT2	ZFP36
ZNF503	TMEM132E
TNFSF9	ELMOD2
KLF4	RORA
EGR2	EFEMP1
MYCL1	CD200
SLITRK6	KIAA0226
CHD2	PRR5L
CDK6	LOC389765
MMP1	MAATS1
SPATS2	FOXG1
ZNF669	DNAJC3-AS1
CCNG2	FDFT1
N4BP2L2	PSMA3
HIPK3	CCNL1
DDIT4L	C21orf58
SF1	ALS2CL
BLZF1	FOXA1
SESN2	ANKRD22
PLEKHO2	ANKRD6
CBX4	BEND7
ZNF165	ZNF462
MAF	ZNRF2P1
DNAJB9	TMEM67
CCSER2	C12orf76
LOC389765	CXCR4
ZFAND5	PRIMA1
IL6	DNAJC9-AS1
JMY	SPRY1
LOC284454	FAM46C
TEX19	HGF
CLK1	FNDC3B
VPS13C	ZBED3-AS1
GUSBP1	MAGI2-AS3
SCPEP1	BIVM
B2M	CDK19
TRA2A	ZFP1
WDR78	NDUFB4
TM4SF1	BTG3
MTBP	LOC439911
CDCP1	DIAPH3
NT5DC4	ZNF280D
ZMYM5	MAGEB4
WDR37	WNT2B
PI4K2A	ZCCHC7
CSRNP3	MAP3K8
RAD52	FAM129C
RAB3GAP1	ATP8A1
BIVM	MORF4L2-AS1
CALCRL	NMT2
EID3	CXADR
HOXA5	H2AFJ
GALNT5	RGCC
ZNF852	RBM12B-AS1
KLRG2	EIF1
C21orf58	ACTRT3
PLK3	FAM46A
TBC1D12	FBXO24
FAM193B	MMP28
LOC100507173	EREG
ZNF703	SALL1
C1orf63	LHX2
RBM33	LINC00115
CLEC2B	GPM6A
RGS3	ATF7IP2
PPP1R12B
VEGFA
UBE2B
CTH
DIS3L2
EIF4G2
SNAI3-AS1
KLHL11
FLRT3
PSG4
OVOL1
