# Supplementary material for: De-Differentiation Confers Multidrug Resistance Via Noncanonical PERK-Nrf2 Signaling
Source: PLoS Biol. 2014 Sep 9;12(9):e1001945. doi: 10.1371/journal.pbio.1001945 (PMC4159113; doi:10.1371/journal.pbio.1001945)
Supplement: Table S6 — Differentially expressed Nrf2 target genes. (XLSX) [file pbio.1001945.s006.xlsx]

## Sheet: Sheet1
Nrf2 Target Genes >2-fold Upregulated in HMLE-Twist vs. HMLE-shGFP Cells
ABCB6
ABCC2
ABHD5
ADAM23
ADAMTSL4
ADD3
AK5
ANGPT1
AOX1
AUTS2
AVPI1
AXIN2
BCL6
C1GALT1
CACNA2D1
CACNA2D3
CAMK1D
CATSPER1
CBR3
CDH11
CDH2
CDK5RAP2
CDKN2B
CEP70
CHN2
CITED2
COL14A1
COL1A2
COL5A1
CPT1A
CTSB
DAAM2
DAP
DAPK1
DCLK2
DCN
DDR2
DPYD
DUSP1
DUSP4
ECM1
EFNA5
FAM13C
FAM43A
FCHSD2
FN1
FNBP1
FOXD1
FOXP1
FRMD6
FYN
GAS1
GCNT1
GIPC2
GLI2
GLIS3
GOLIM4
GPC6
GRB10
GRK5
GSTA4
GSTM1
GSTM2
GSTM3
GSTM4
GZF1
HAS2
HIPK2
HMOX1
KCNJ2
KHDRBS3
KLF12
KLF4
KLF9
LACTB
LAMC1
LAYN
LBH
LHFPL2
LIFR
LMCD1
LMF1
LMNA
LRRC49
MAML2
MN1
MTMR12
NAV1
NR2F2
PAM
PBX1
PCDH7
PCDH9
PDGFC
PDZRN3
PI4K2A
PKDCC
PRKCDBP
PRRT3
PRRX1
PTPRM
PTX3
PYGB
RAB24
RANBP6
RASGRP3
RASSF8
RCAN2
RGMB
RGS10
RGS4
S1PR3
SAMD5
SEC24D
SERPINE1
SERPINF1
SETBP1
SIM2
SIPA1L2
SNX29
SOCS5
SQSTM1
SSR3
ST3GAL1
STARD13
TCF4
TFPI
TGFB2
TMC7
TMEFF2
TMEM44
TNFRSF1A
TOM1
TRAM2
TTC33
TTLL1
TWIST1
UNC5B
VASN
WNT5A
ZSCAN2
ZYX
*Bold = Genes >1.5-fold downregulated upon PERK inhibition
